# Supplementary material for: Transcriptome-wide analysis supports environmental adaptations of two Pinus pinaster populations from contrasting habitats
Source: BMC Genomics. 2015 Nov 6;16:909. doi: 10.1186/s12864-015-2177-x (PMC4636790; doi:10.1186/s12864-015-2177-x)
Supplement: Additional file 2: Table S1. — Limma DE gene table of the spots with foreground different to background. Table S2. EdgeR DE gene table. Table S3. Comparison between PINARRA3 and RNA-Seq data. Table S4. Mapman categories from DE genes. Table S5. Contig ID for Reference transcriptome. Table S6. Primers used for qPCR. (XLSX 4413 kb) [file 12864_2015_2177_MOESM2_ESM.xlsx]

## Sheet: Table S1
RefNumber	ID	SustPine3	Arab gene ortholog	Arab prot ortholog	Description	Provenance overexpression	logFC	AveExpr	t	P.Value	adj.P.Val	B
9122	Contig10193	sp_v3.0_unigene10193	AT3G58060.1	NP_191365.2	cation diffusion facilitator 8 [Stylosanthes hamata]	Tamrabta	-3.82247	8.38862	-44.2012	3.22e-11	3.51e-07	12.807
37161	AllPine_a_rep_C68471	sp_v3.0_unigene127103	AT3G20050.1	NP_188640.1	T-complex protein 1 subunit alpha n=5 Tax=Poaceae RepID=Q7FAT6_ORYSJ	Tamrabta	-2.16942	7.79107	-27.7149	1.57e-09	8.52e-06	11.1365
35783	Contig18498	sp_v3.0_unigene18498			unclassified	Tamrabta	-3.77402	8.44336	-21.862	1.11e-08	4.04e-05	9.92114
30868	Contig3423	sp_v3.0_unigene3423	AT3G03000.1	NP_186950.1	putative calcium-binding protein CML18 [Arabidopsis thaliana] sp|Q9M8U1.1|CML18_ARATH RecName: Full=Probable calcium-binding protein CML18; AltName: Full=Calmodulin-15; Short=AtCaM-15; AltName: Full=Calmodulin-like protein 18 gb|AAF26959.1|AC018363_4 putative calmodulin [Arabidopsis thaliana] gb|AAK73960.1| AT3g03000/F13E7_5 [Arabidopsis thaliana] gb|AAL90989.1| AT3g03000/F13E7_5 [Arabidopsis tha…	Tamrabta	-2.05595	7.6646	-18.8116	3.83e-08	0.000104156	9.03028
25210	Contig716	sp_v3.0_unigene716	AT3G21060.1	NP_188743.3	Nucleotide binding protein, putative n=1 Tax=Ricinus communis RepID=B9SA71_RICCO	Tamrabta	-1.59998	7.38773	-17.2041	7.95e-08	0.000139141	8.46136
18237	Contig32961	sp_v3.0_unigene32961	AT1G15370.1	NP_172989.1	COPZ2; Zeta2-COP	Tamrabta	-1.50119	9.25883	-17.5586	6.73e-08	0.000139141	8.59367
27774	Contig9532	sp_v3.0_unigene9532	AT3G46780.1	NP_566886.2	Protein plastid transcriptionally active 16 n=3 Tax=Arabidopsis RepID=Q9STF2_ARATH	Leiria	2.57822	8.94788	16.9561	8.95e-08	0.000139141	8.36635
24143	Contig18341	sp_v3.0_unigene18341	AT3G05550.1	NP_187206.1	Hypoxia-responsive family protein n=1 Tax=Citrus sinensis RepID=Q1I1D6_CITSI	Tamrabta	-2.66203	9.35203	-15.6843	1.69e-07	0.000204152	7.84503
16363	Contig10473	sp_v3.0_unigene10473	AT5G20810.2	NP_197581.2	auxin-regulated protein [Phaseolus vulgaris]	Tamrabta	-2.29001	10.1504	-15.8218	1.57e-07	0.000204152	7.90428
31731	Contig9004	sp_v3.0_unigene9004			Herpes_gp2 multi-domain protein	Tamrabta	-6.50212	11.5617	-15.1267	2.26e-07	0.000244469	7.59696
27688	Contig5252	sp_v3.0_unigene5252	AT4G33780.1	NP_567935.3	Unassigned protein	Tamrabta	-1.55282	8.96575	-14.9648	2.47e-07	0.000244469	7.52258
24516	Contig30401	sp_v3.0_unigene30401	AT1G18280.1	NP_173264.1	Lipid transfer protein n=2 Tax=Picea RepID=O22110_PICAB	Leiria	2.363	9.30938	14.123	3.94e-07	0.000357828	7.11717
26493	Contig16112	sp_v3.0_unigene16112	AT4G33090.1	NP_195035.2	aminopeptidase M1 [Arabidopsis thaliana] gb|AAL38379.1| AT4g33090/F4I10_20 [Arabidopsis thaliana] gb|AAN41401.1| aminopeptidase M [Arabidopsis thaliana] gb|AAO64746.1| At4g33090/F4I10_20 [Arabidopsis thaliana] dbj|BAE99157.1| aminopeptidase like protein [Arabidopsis thaliana] gb|AEE86172.1| aminopeptidase M1 [Arabidopsis thaliana]	Leiria	1.11452	8.45919	13.7764	4.82e-07	0.00037473	6.94068
42968	AllPine_a_rep_C67989	sp_v3.0_unigene127036	AT1G77180.1	NP_001031291.1	Nuclear protein skip, putative n=1 Tax=Ricinus communis RepID=B9SX87_RICCO	Leiria	1.72123	8.79124	13.8566	4.6e-07	0.00037473	6.98206
6222	Contig6517	sp_v3.0_unigene6517	AT3G10150.1	NP_187626.1	putative inactive purple acid phosphatase 16 [Arabidopsis thaliana] sp|Q9SR79.1|PPA16_ARATH RecName: Full=Probable inactive purple acid phosphatase 16; Flags: Precursor gb|AAF04409.1|AC010927_2 hypothetical protein [Arabidopsis thaliana] gb|AEE74865.1| putative inactive purple acid phosphatase 16 [Arabidopsis thaliana]	Tamrabta	-2.36593	7.86151	-13.4708	5.77e-07	0.000418907	6.78024
10406	Contig2520	sp_v3.0_unigene2520	AT5G04590.1	NP_196079.1	sulfite reductase [Nicotiana tabacum] dbj|BAA33796.1| sulfite reductase [Nicotiana tabacum]	Leiria	1.166	7.74779	12.7882	8.76e-07	0.000595992	6.40427
10468	CL18050Contig1	sp_v3.0_unigene47289	AT2G45570.1	NP_182081.1	Geraniol 10-hydroxylase n=1 Tax=Swertia mussotii RepID=D1MI46_9GENT	Tamrabta	-1.54905	8.47756	-12.6743	9.41e-07	0.000602548	6.33908
1950	Contig9350	sp_v3.0_unigene9350			DNA-binding storekeeper protein-related transcriptional regulator [Arabidopsis thaliana] gb|AED93767.1| DNA-binding storekeeper protein-related transcriptional regulator [Arabidopsis thaliana]	Leiria	0.994177	7.56134	12.582	9.97e-07	0.000603331	6.28568
2144	Contig32843	sp_v3.0_unigene32843	AT1G78370.1	NP_177958.1	Glutathione-S-transferase n=4 Tax=Picea RepID=Q2Q9T2_PICMA	Tamrabta	-2.58631	10.1607	-12.0853	1.38e-06	0.000788131	5.98996
4771	Contig6344	sp_v3.0_unigene6344			Unassigned protein	Tamrabta	-1.40795	7.6577	-11.6086	1.89e-06	0.0010308	5.69199
18111	Contig8777	sp_v3.0_unigene8777	AT4G05160.1	NP_192425.1	AMP dependent CoA ligase, putative n=1 Tax=Ricinus communis RepID=B9SCH9_RICCO	Tamrabta	-2.61017	7.8277	-11.3623	2.24e-06	0.00107163	5.53227
9773	Contig20796	sp_v3.0_unigene20796	AT5G61220.1	NP_200930.1	Catalytic/ oxidoreductase, acting on NADH or NADPH n=2 Tax=Andropogoneae RepID=B6SQD4_MAIZE	Leiria	0.918769	7.01971	11.3497	2.26e-06	0.00107163	5.52403
18907	Contig3752	sp_v3.0_unigene3752	AT5G04360.1	NP_196056.2	protein limit dextrinase [Arabidopsis thaliana] sp|Q8GTR4.2|PULA1_ARATH RecName: Full=Pullulanase 1, chloroplastic; Short=AtPU1; AltName: Full=Protein LIMIT DEXTRINASE; Short=AtLDA; Flags: Precursor gb|AED90732.1| protein limit dextrinase [Arabidopsis thaliana]	Leiria	1.04795	7.00438	11.3948	2.19e-06	0.00107163	5.55357
24556	Contig871	sp_v3.0_unigene871	AT5G59970.1	NP_190941.1	histone H4 [Hyacinthus orientalis]	Tamrabta	-1.29391	7.37396	-11.18	2.55e-06	0.00107448	5.41149
30914	Contig11409	sp_v3.0_unigene11409	AT5G24690.1	NP_197857.2	DUF3411 domain containing protein	Tamrabta	-1.0853	8.33867	-11.2373	2.45e-06	0.00107448	5.44968
5128	Contig29850	sp_v3.0_unigene29850	AT3G58450.1	NP_566406.1	Adenine nucleotide alpha hydrolases-like protein n=5 Tax=Arabidopsis RepID=F4J7I5_ARATH	Leiria	3.37049	9.47362	11.1713	2.57e-06	0.00107448	5.40561
42646	HLKU4M004JTZ9F	sp_v3.0_unigene174775			Drf_FH1 multi-domain protein	Tamrabta	-1.34112	7.54476	-10.8404	3.25e-06	0.00126152	5.18026
24343	Contig7008	sp_v3.0_unigene7008	AT5G61450.1	NP_200953.1	[G] COG2074 2-phosphoglycerate kinase	Leiria	1.91218	7.49178	10.821	3.3e-06	0.00126152	5.16676
36206	Contig5948	sp_v3.0_unigene5948	AT4G01050.1	NP_567209.1	thylakoid rhodanese-like protein [Arabidopsis thaliana] sp|Q9M158.2|Y4105_ARATH RecName: Full=Uncharacterized protein At4g01050, chloroplastic; Flags: Precursor gb|AAL09804.1| AT4g01050/F2N1_31 [Arabidopsis thaliana] gb|AAL15331.1| AT4g01050/F2N1_31 [Arabidopsis thaliana] gb|AAM70579.1| AT4g01050/F2N1_31 [Arabidopsis thaliana] dbj|BAE98457.1| hypothetical protein [Arabidopsis thaliana] gb|AEE8197…	Leiria	2.11587	8.79577	10.7954	3.36e-06	0.00126152	5.14898
24237	Contig9229	sp_v3.0_unigene9229	AT2G02010.1	NP_178310.1	Glutamate decarboxylase n=2 Tax=Pinaceae RepID=A0EJ89_PINPS	Leiria	1.82531	7.42087	10.7203	3.55e-06	0.00128824	5.0965
12458	Contig18700	sp_v3.0_unigene18700			PAT1 multi-domain protein	Leiria	1.13389	8.78485	10.6416	3.76e-06	0.00132103	5.04099
29847	Contig17481	sp_v3.0_unigene17481			Unassigned protein	Tamrabta	-2.20393	7.64448	-10.4079	4.48e-06	0.00143347	4.8736
8201	Contig6106	sp_v3.0_unigene6106	AT2G36770.1	NP_181215.1	UDP-glucosyltransferase, putative n=1 Tax=Ricinus communis RepID=B9RYD3_RICCO	Tamrabta	-1.54533	8.20024	-10.4368	4.38e-06	0.00143347	4.8945
9852	AllPine_a_rep_C94616	sp_v3.0_unigene137149	AT3G61940.1	NP_974456.1	Zinc transporter n=1 Tax=Eucalyptus grandis RepID=Q947R8_EUCGR	Tamrabta	-0.746388	8.34432	-10.4295	4.4e-06	0.00143347	4.88926
2556	AllPine_a_rep_C78916	sp_v3.0_unigene128920	AT5G06570.1	NP_196275.1	Gibberellin receptor GID1-like protein n=2 Tax=Physcomitrella patens RepID=A9LY13_9BRYO	Tamrabta	-2.23809	8.08593	-10.3603	4.64e-06	0.00144336	4.83901
38252	AllPine_a_c10232	sp_v3.0_unigene94591	AT3G06290.1	NP_187280.3	Unassigned protein	Tamrabta	-2.55958	8.73264	-10.1865	5.3e-06	0.00160167	4.71112
10157	Contig1492	sp_v3.0_unigene1492	AT2G47900.3	NP_001031558.1	Tubby-like protein n=1 Tax=Physcomitrella patens subsp. patens RepID=A9SPK2_PHYPA	Tamrabta	-1.3733	7.50377	-10.0931	5.69e-06	0.00162381	4.64141
41453	Contig3310	sp_v3.0_unigene3310	AT3G52380.1	NP_190806.1	Ribonucleoprotein, chloroplast, putative n=1 Tax=Ricinus communis RepID=B9RNK5_RICCO	Tamrabta	-1.09978	8.41511	-10.0167	6.04e-06	0.00162381	4.58392
19539	Contig30570	sp_v3.0_unigene30570	AT4G17500.1	NP_567530.4	AP2 domain class transcription factor n=1 Tax=Malus x domestica RepID=D5L111_MALDO	Tamrabta	-0.795317	6.92783	-10.022	6.01e-06	0.00162381	4.58789
42124	Contig1372	sp_v3.0_unigene1372			Dual specificity protein phosphatase Diacylglycerol kinase, catalytic region n=4 Tax=Andropogoneae RepID=B6TQ71_MAIZE	Leiria	0.797413	7.5966	10.079	5.75e-06	0.00162381	4.63089
13659	Contig29460	sp_v3.0_unigene29460			Unassigned protein	Leiria	1.87526	7.45854	10.0003	6.11e-06	0.00162381	4.57153
3762	F5X2MQL01EZI5J	sp_v3.0_unigene53182	AT5G15948.1	NP_001119232.1	S-adenosylmethionine decarboxylase (Fragment) n=1 Tax=Prunus persica RepID=Q6KC47_PRUPE	Tamrabta	-1.43638	7.61788	-9.84827	6.89e-06	0.0017858	4.4554
40929	AllPine_a_c14801	sp_v3.0_unigene96217			unclassified	Tamrabta	-1.96456	8.2252	-9.76559	7.35e-06	0.0018468	4.39145
2735	Contig23552	sp_v3.0_unigene23552	AT2G23910.1	NP_565557.1	putative cinnamoyl CoA reductase [Arabidopsis thaliana]	Tamrabta	-1.23111	7.47357	-9.74502	7.48e-06	0.0018468	4.37546
9646	Contig28840	sp_v3.0_unigene28840	AT1G01060.1	NP_001077437.1	pfam00249, Myb_DNA-binding, Myb-like DNA-binding domain	Leiria	1.2897	9.07205	9.71898	7.63e-06	0.0018468	4.35515
19407	HLKU4M003FWEV4	sp_v3.0_unigene166459	AT3G61940.1	NP_191753.1	Metal tolerance protein (Fragment) n=1 Tax=Populus trichocarpa RepID=B9GJ53_POPTR	Tamrabta	-0.747698	6.89136	-9.67618	7.9e-06	0.00186953	4.32166
19459	Contig19235	sp_v3.0_unigene19235	AT1G21410.1	NP_564139.1	Unassigned protein	Tamrabta	-0.774447	7.26708	-9.60911	8.34e-06	0.00193104	4.26885
34321	Contig3903	sp_v3.0_unigene3903	AT5G13070.1	NP_196811.1	PRELI domain containing protein	Leiria	0.621057	7.21112	9.54794	8.76e-06	0.00198295	4.22035
32163	Contig1579	sp_v3.0_unigene1579	AT2G25710.1	NP_565605.1	Holocarboxylase synthetase 1 n=3 Tax=Arabidopsis RepID=Q8S4V8_ARATH	Leiria	2.36692	8.10501	9.52478	8.92e-06	0.00198295	4.20191
27652	AllPine_a_c34785	sp_v3.0_unigene104056			unclassified	Tamrabta	-1.06522	7.57796	-9.39342	9.93e-06	0.00200307	4.09639
41449	Contig3250	sp_v3.0_unigene3250	AT4G14570.1	NP_193193.2	acylaminoacyl-peptidase [Arabidopsis thaliana] pir||JC8016 acylaminoacyl-peptidase (EC 3.4.19.1) - Arabidopsis thaliana dbj|BAC76411.1| acylamino acid-releasing enzyme [Arabidopsis thaliana] gb|AEE83461.1| acylaminoacyl-peptidase [Arabidopsis thaliana]	Leiria	1.18524	10.0424	9.45958	9.41e-06	0.00200307	4.14973
39711	Contig14202	sp_v3.0_unigene14202	AT4G37210.1	NP_568019.1	tetratricopeptide repeat domain-containing protein [Arabidopsis thaliana] gb|AAK44004.1|AF370189_1 unknown protein [Arabidopsis thaliana] gb|AAL33778.1| unknown protein [Arabidopsis thaliana] gb|AEE86768.1| tetratricopeptide repeat domain-containing protein [Arabidopsis thaliana]	Leiria	1.40339	8.38771	9.45977	9.41e-06	0.00200307	4.14988
25610	Contig5737	sp_v3.0_unigene5737	AT4G26270.1	NP_567742.1	Phosphofructokinase, putative n=1 Tax=Ricinus communis RepID=B9RRX6_RICCO	Leiria	1.42328	8.03253	9.41103	9.79e-06	0.00200307	4.11062
38305	Contig29757	sp_v3.0_unigene29757	AT1G43670.1	NP_175032.1	RecName: Full=Fructose-1,6-bisphosphatase, cytosolic; Short=FBPase; AltName: Full=D-fructose-1,6-bisphosphate 1-phosphohydrolase emb|CAA43860.1| fructose-bisphosphatase [Spinacia oleracea]	Leiria	2.97276	10.8075	9.4039	9.85e-06	0.00200307	4.10486
31044	AllPine_a_rep_C75282	sp_v3.0_unigene128029	AT3G53000.1	NP_190868.1	Unassigned protein	Tamrabta	-1.45068	7.83321	-9.34734	1.03e-05	0.00204269	4.05901
13317	Contig18070	sp_v3.0_unigene18070	AT3G21510.1	NP_188788.1	histidine-containing phosphotransfer protein [Catharanthus roseus]	Leiria	3.40764	10.1152	9.29927	1.07e-05	0.00208752	4.01982
29530	Contig7682	sp_v3.0_unigene7682	AT5G48250.1	NP_199636.1	Transcription factor, putative n=1 Tax=Ricinus communis RepID=B9SF29_RICCO	Leiria	1.3735	10.372	9.13244	1.23e-05	0.00235733	3.88217
29914	Contig18284	sp_v3.0_unigene18284			unclassified	Tamrabta	-0.893607	8.10878	-9.08314	1.29e-05	0.00241497	3.84101
28651	F585NNT02JJURH	sp_v3.0_unigene58471	AT1G16290.1	NP_173079.2	Unassigned protein	Leiria	0.711882	8.6769	9.03532	1.34e-05	0.00243093	3.80087
41725	iniA_euler_2812	sp_v3.0_unigene209190	AT1G02205.3	NP_850932.2	CER1 protein n=8 Tax=Arabidopsis RepID=F4HVX9_ARATH	Leiria	2.08341	8.1713	9.04815	1.33e-05	0.00243093	3.81166
29995	Contig16616	sp_v3.0_unigene16616	AT1G05675.1	NP_001184915.1	UDP-glucosyltransferase, putative n=1 Tax=Ricinus communis RepID=B9SV05_RICCO	Tamrabta	-2.10682	8.94979	-8.96766	1.42e-05	0.00244023	3.7437
28132	Contig11364	sp_v3.0_unigene11364	AT5G05670.2	NP_974735.1	Signal recognition particle receptor subunit beta n=1 Tax=Cucumis melo subsp. melo RepID=E5GBI2_CUCME	Tamrabta	-0.79552	7.69305	-8.95362	1.44e-05	0.00244023	3.73179
23652	AllPine_a_rep_C92662	sp_v3.0_unigene135891			Corona_S2 domain containing protein	Leiria	0.899054	8.7028	8.993	1.39e-05	0.00244023	3.76516
33670	AllPine_a_rep_C70393	sp_v3.0_unigene127358			Unassigned protein	Leiria	0.975451	9.47373	8.9838	1.4e-05	0.00244023	3.75738
32274	Contig22575	sp_v3.0_unigene22575	AT5G66680.1	NP_569038.1	oligosaccharyltransferase complex subunit beta [Arabidopsis thaliana] gb|AAL16268.1|AF428338_1 AT5g66680/MSN2_7 [Arabidopsis thaliana] gb|AAN12926.1| putative dolichyl-di-phosphooligosaccharide glycotransferase (oligosaccharyltransferase) [Arabidopsis thaliana] gb|AED98251.1| oligosaccharyltransferase complex subunit beta [Arabidopsis thaliana]	Leiria	1.33047	7.23808	8.93695	1.46e-05	0.00244023	3.71761
28151	AllPine_a_rep_C98906	sp_v3.0_unigene139733	AT5G15948.1	NP_001119232.1	S-adenosylmethionine decarboxylase leader [Narcissus pseudonarcissus]	Tamrabta	-1.36048	7.80315	-8.73625	1.73e-05	0.00277444	3.54489
39987	Contig14443	sp_v3.0_unigene14443	AT4G02860.1	NP_192195.2	Phenazine biosynthesis protein n=3 Tax=Andropogoneae RepID=B6U0C2_MAIZE	Tamrabta	-0.96235	8.77849	-8.74811	1.71e-05	0.00277444	3.55519
21990	HIF1XHV01CE4PA	sp_v3.0_unigene167327	AT2G25710.1	NP_565605.1	holocarboxylase synthetase 1 [Arabidopsis thaliana]	Tamrabta	-0.713139	7.98242	-8.76709	1.69e-05	0.00277444	3.57168
30861	Contig29855	sp_v3.0_unigene29855			CYSTM multi-domain protein	Tamrabta	-1.99417	12.7626	-8.69443	1.8e-05	0.00282952	3.5084
43878	Contig30356	sp_v3.0_unigene30356	AT1G60710.1	NP_564761.1	aldo/keto reductase AKR [Manihot esculenta]	Leiria	1.96555	7.75876	8.68065	1.82e-05	0.00282952	3.49634
40695	Contig2510	sp_v3.0_unigene2510	AT3G15660.1	NP_566522.1	monothiol glutaredoxin-S15 [Arabidopsis thaliana] ref|NP_001030704.1| monothiol glutaredoxin-S15 [Arabidopsis thaliana] sp|Q8LBK6.2|GRS15_ARATH RecName: Full=Monothiol glutaredoxin-S15, mitochondrial; Short=AtGrxS15; Flags: Precursor dbj|BAB02297.1| unnamed protein product [Arabidopsis thaliana] gb|AAP21204.1| At3g15660 [Arabidopsis thaliana] dbj|BAE99619.1| hypothetical protein [Arabidopsis thal…	Tamrabta	-1.43198	8.98387	-8.59277	1.97e-05	0.00293639	3.41899
27524	Contig9713	sp_v3.0_unigene9713			putative amino acid permease [Oryza sativa Japonica Group] gb|ABF97258.1| amino acid permease family protein, putative, expressed [Oryza sativa Japonica Group]	Tamrabta	-0.741992	7.249	-8.59096	1.97e-05	0.00293639	3.41739
25109	Contig14922	sp_v3.0_unigene14922	AT2G22570.1	NP_565539.1	nicotinamidase 1 [Arabidopsis thaliana] gb|AAM15300.1| expressed protein [Arabidopsis thaliana] gb|AAN86192.1| unknown protein [Arabidopsis thaliana] gb|AEC07323.1| nicotinamidase 1 [Arabidopsis thaliana]	Leiria	1.72518	7.56982	8.57555	2e-05	0.00293639	3.40375
23984	Contig20536	sp_v3.0_unigene20536	AT1G18250.2	NP_001031064.1	Thaumatin-like protein [Arabidopsis thaliana] gb|AEE29691.1| Thaumatin-like protein [Arabidopsis thaliana]	Leiria	1.90618	8.952	8.58825	1.97e-05	0.00293639	3.415
1491	AllPine_a_c16327	sp_v3.0_unigene96877	AT1G75290.1	NP_177664.4	Leucoanthocyanidin reductase n=1 Tax=Pinus taeda RepID=Q3KN81_PINTA	Tamrabta	-1.82663	7.53338	-8.46951	2.19e-05	0.00317833	3.3092
24840	Contig27074	sp_v3.0_unigene27074	AT1G29040.1	NP_001154380.1	Lin0512_fam domain containing protein	Leiria	1.64022	8.02515	8.45676	2.22e-05	0.00317833	3.29775
9096	Contig33109	sp_v3.0_unigene33109	AT4G11650.1	NP_192902.1	Thaumatin-like protein L4 n=1 Tax=Pinus monticola RepID=D3IZ08_PINMO	Tamrabta	-1.95095	8.13053	-8.43603	2.26e-05	0.00319591	3.27912
29265	Contig19074	sp_v3.0_unigene19074			Thrombospondin type 3 repeat family protein n=1 Tax=Teredinibacter turnerae T7901 RepID=C5BQV0_TERTT	Tamrabta	-0.769492	8.7661	-8.38452	2.37e-05	0.00330467	3.2326
29686	GDTE5QK01A1FL9	sp_v3.0_unigene80505	AT3G12490.2	NP_566425.1	Cystatin n=2 Tax=Solanum RepID=Q9SE09_SOLLC	Tamrabta	-0.81435	15.1678	-8.33116	2.48e-05	0.00338139	3.18413
38885	Contig1247	sp_v3.0_unigene1247	AT5G17190.1	NP_197221.1	Gb|AAF26109.1 n=5 Tax=Arabidopsis RepID=Q9FFJ0_ARATH	Leiria	0.632281	6.91695	8.33575	2.47e-05	0.00338139	3.18831
3162	Contig588	sp_v3.0_unigene588	AT3G02200.2	NP_850826.1	Cop9 complex subunit 7a, putative n=1 Tax=Ricinus communis RepID=B9T5M0_RICCO	Leiria	2.03456	7.48249	8.23436	2.71e-05	0.00364762	3.09543
27120	Contig27840	sp_v3.0_unigene27840	AT5G46630.2	NP_199475.1	AP-2 complex subunit mu-1 [Arabidopsis thaliana] ref|XP_002865173.1| clathrin adaptor complexes medium subunit family protein [Arabidopsis lyrata subsp. lyrata] gb|AAB88283.1| AP47/50p [Arabidopsis thaliana] dbj|BAB08907.1| AP47/50p [Arabidopsis thaliana] gb|EFH41432.1| clathrin adaptor complexes medium subunit family protein [Arabidopsis lyrata subsp. lyrata] gb|AED95407.1| AP-2 complex subunit …	Tamrabta	-0.584772	7.25464	-8.21845	2.75e-05	0.00365603	3.08076
27343	Contig16610	sp_v3.0_unigene16610	AT5G49540.1	NP_568710.1	Rab5-interacting family protein [Arabidopsis thaliana] gb|AAK32862.1|AF361850_1 AT5g49540/K6M13_9 [Arabidopsis thaliana] gb|AAM91062.1| AT5g49540/K6M13_9 [Arabidopsis thaliana] gb|AED95827.1| Rab5-interacting family protein [Arabidopsis thaliana]	Leiria	1.15776	8.54679	8.19477	2.81e-05	0.00369137	3.05888
14465	Contig28931	sp_v3.0_unigene28931	AT1G13120.1	NP_172771.1	pfam07817, GLE1, GLE1-like protein	Leiria	0.86875	7.71819	8.16505	2.89e-05	0.00370447	3.03133
39069	Contig28218	sp_v3.0_unigene28218	AT1G28360.1	NP_174158.1	Ethylene-responsive element binding factor-like protein n=5 Tax=Picea sitchensis RepID=E0ZGY9_PICSI	Leiria	1.0017	9.33859	8.16941	2.88e-05	0.00370447	3.03537
10872	AllPine_a_c33851	sp_v3.0_unigene103491			DUF247 domain containing protein	Tamrabta	-1.07364	7.89314	-8.07262	3.15e-05	0.00398857	2.94503
1143	AllPine_a_c13252	sp_v3.0_unigene95609	AT3G22060.1	NP_566697.1	cysteine-rich repeat secretory protein 38 [Arabidopsis thaliana] sp|Q9LRJ9.1|CRR38_ARATH RecName: Full=Cysteine-rich repeat secretory protein 38; Flags: Precursor dbj|BAB01391.1| unnamed protein product [Arabidopsis thaliana] gb|AAK59407.1| unknown protein [Arabidopsis thaliana] gb|ABD91491.1| At3g22060 [Arabidopsis thaliana] gb|AEE76585.1| cysteine-rich repeat secretory protein 38 [Arabidopsis t…	Tamrabta	-1.2244	12.2116	-8.01264	3.33e-05	0.00412227	2.88854
10016	CL861Contig2	sp_v3.0_unigene44112			Unassigned protein	Leiria	0.867542	7.26258	8.02349	3.3e-05	0.00412227	2.89879
14758	Contig21110	sp_v3.0_unigene21110	AT5G49970.1	NP_568717.2	pyridoxin (pyrodoxamine) 5'-phosphate oxidase [Arabidopsis thaliana] dbj|BAA97018.1| unnamed protein product [Arabidopsis thaliana] gb|AED95879.1| pyridoxin (pyrodoxamine) 5'-phosphate oxidase [Arabidopsis thaliana]	Tamrabta	-1.62969	10.504	-7.9979	3.38e-05	0.0041326	2.8746
14324	Contig11487	sp_v3.0_unigene11487	AT1G76690.1	NP_177795.1	old-yellow-enzyme homolog [Catharanthus roseus]	Tamrabta	-1.90304	8.38355	-7.94838	3.54e-05	0.00428126	2.82759
7670	Contig7250	sp_v3.0_unigene7250	AT1G09750.1	NP_563851.1	aspartyl protease-like protein [Arabidopsis thaliana] gb|AAB60729.1| F21M12.13 gene product [Arabidopsis thaliana] gb|AAM65914.1| nucleoid DNA-binding-like protein [Arabidopsis thaliana] gb|AAN86165.1| unknown protein [Arabidopsis thaliana] gb|AEE28488.1| aspartyl protease-like protein [Arabidopsis thaliana]	Tamrabta	-1.1881	7.43287	-7.88834	3.75e-05	0.00429257	2.77023
23074	Contig30772	sp_v3.0_unigene30772	AT3G42725.1	NP_566864.1	Unassigned protein	Leiria	0.856314	7.46575	7.90156	3.7e-05	0.00429257	2.7829
7140	Contig15206	sp_v3.0_unigene15206	AT1G33970.1	NP_001185134.1	Aig1, putative n=1 Tax=Ricinus communis RepID=B9R8X8_RICCO	Leiria	0.973527	7.45283	7.8957	3.72e-05	0.00429257	2.77728
37344	G5KS2UX02HCOJ2	sp_v3.0_unigene63632	AT4G03420.1	NP_192251.2	DUF789 domain containing protein	Leiria	0.992323	7.86308	7.89049	3.74e-05	0.00429257	2.77229
27929	Contig13122	sp_v3.0_unigene13122	AT3G11320.1	NP_187740.2	plastidic phosphate translocator-like protein2 [Mesembryanthemum crystallinum]	Leiria	1.1677	9.2359	7.92379	3.62e-05	0.00429257	2.80415
23123	Contig29421	sp_v3.0_unigene29421	AT3G06680.1	NP_187324.2	PREDICTED: similar to 60S ribosomal protein L29 [Vitis vinifera] emb|CAN63474.1| hypothetical protein VITISV_016797 [Vitis vinifera] emb|CBI36938.3| unnamed protein product [Vitis vinifera]	Leiria	0.903716	6.98418	7.86112	3.84e-05	0.00435898	2.74409
11732	Contig22564	sp_v3.0_unigene22564	AT5G37360.1	NP_198552.1	Unassigned protein	Leiria	1.19364	10.554	7.83819	3.93e-05	0.00440917	2.72201
31312	AllPine_b_c17358	sp_v3.0_unigene186793			unclassified	Leiria	1.27278	7.6786	7.73339	4.34e-05	0.00473878	2.62034
13894	Contig1966	sp_v3.0_unigene1966	AT3G48080.1	NP_190391.1	enhanced disease susceptibility 1 protein [Solanum tuberosum]	Leiria	1.36292	7.31591	7.72072	4.4e-05	0.00473878	2.60796
42282	Contig29867	sp_v3.0_unigene29867	AT4G39700.1	NP_195680.1	Metal ion binding protein n=2 Tax=Zea mays RepID=B6U811_MAIZE	Leiria	1.73447	8.51712	7.72391	4.38e-05	0.00473878	2.61108
24011	AllPine_a_c10691	sp_v3.0_unigene94712			unclassified	Leiria	1.99633	7.46804	7.73425	4.34e-05	0.00473878	2.62118
41300	Contig7688	sp_v3.0_unigene7688	AT5G57300.1	NP_001190558.1	2-methoxy-6-polyprenyl-1,4-benzoquinol methylase, mitochondrial n=2 Tax=Oryza sativa RepID=COQ5_ORYSJ	Tamrabta	-0.73166	6.98016	-7.66794	4.63e-05	0.00493776	2.55621
1426	Contig18163	sp_v3.0_unigene18163			unclassified	Leiria	1.59007	8.97523	7.65764	4.67e-05	0.00493886	2.54608
17138	Contig18624	sp_v3.0_unigene18624			unclassified	Tamrabta	-0.628816	9.3891	-7.59696	4.96e-05	0.00518871	2.48612
26636	F51TW9002I5KRF	sp_v3.0_unigene55351			Pentatricopeptide (PPR) repeat-containing protein-like n=1 Tax=Oryza sativa Japonica Group RepID=Q6ZCP9_ORYSJ	Tamrabta	-1.64071	8.51003	-7.57169	5.08e-05	0.00526778	2.46101
31222	Contig17965	sp_v3.0_unigene17965	AT2G33310.2	NP_850205.1	auxin-responsive protein IAA13 [Arabidopsis thaliana] sp|Q38831.2|IAA13_ARATH RecName: Full=Auxin-responsive protein IAA13; AltName: Full=Indoleacetic acid-induced protein 13 gb|AAO64809.1| At2g33310 [Arabidopsis thaliana] dbj|BAE99393.1| auxin regulated protein [Arabidopsis thaliana] gb|AEC08813.1| auxin-responsive protein IAA13 [Arabidopsis thaliana]	Leiria	0.805113	8.65072	7.4898	5.51e-05	0.00565511	2.37918
36273	GG46A6U02H7QCT	sp_v3.0_unigene85125			unclassified	Tamrabta	-1.14877	9.51419	-7.46624	5.64e-05	0.00568102	2.35549
31238	Contig265	sp_v3.0_unigene265	AT1G18080.1	NP_173248.1	Guanine nucleotide-binding protein subunit beta-like protein n=4 Tax=rosids RepID=GBLP_SOYBN	Tamrabta	-0.813518	7.55792	-7.46852	5.62e-05	0.00568102	2.35778
3960	Contig7442	sp_v3.0_unigene7442	AT1G06470.1	NP_973772.1	Triose phosphate/phosphate translocator, non-green plastid, chloroplast, putative n=1 Tax=Ricinus communis RepID=B9SIR5_RICCO	Tamrabta	-0.63101	7.81939	-7.40257	6e-05	0.00596585	2.29114
26768	AllPine_a_rep_C65463	sp_v3.0_unigene126727	AT1G60470.1	NP_176250.1	galactinol synthase 4 [Arabidopsis thaliana] gb|AAB71970.1| nearly identical to rice water stress induced protein gp|D26537|537404 [Arabidopsis thaliana] gb|AAY56403.1| At1g60470 [Arabidopsis thaliana] gb|AEE33692.1| galactinol synthase 4 [Arabidopsis thaliana]	Tamrabta	-0.53854	7.08627	-7.39646	6.04e-05	0.00596585	2.28493
16776	Contig32304	sp_v3.0_unigene32304			Unassigned protein	Leiria	0.557073	7.48786	7.37662	6.16e-05	0.00596585	2.26477
1561	Contig8233	sp_v3.0_unigene8233	AT2G20920.1	NP_179688.1	DUF3353 domain containing protein	Leiria	0.824755	10.6653	7.37145	6.19e-05	0.00596585	2.25951
43898	AllPine_a_rep_C71192	sp_v3.0_unigene127449	AT5G57120.1	NP_200522.1	BRI1-KD interacting protein 132 [Oryza sativa Japonica Group]	Leiria	1.29995	8.51623	7.37243	6.19e-05	0.00596585	2.26051
724	Contig9365	sp_v3.0_unigene9365	AT4G17080.1	NP_193441.5	MORN domain containing protein	Tamrabta	-0.525809	7.47292	-7.34261	6.37e-05	0.00603359	2.2301
12484	AllPine_a_c39339	sp_v3.0_unigene107203			unclassified	Leiria	0.592339	7.95255	7.34453	6.36e-05	0.00603359	2.23206
10434	Contig33372	sp_v3.0_unigene33372	AT1G09740.1	NP_172445.2	USP-like protein n=1 Tax=Astragalus sinicus RepID=Q07A28_ASTSI	Tamrabta	-0.6459	7.50089	-7.28139	6.78e-05	0.00636097	2.16733
43187	Contig10463	sp_v3.0_unigene10463	AT1G09850.1	NP_563855.1	cysteine protease [Gossypium hirsutum]	Leiria	1.02781	7.70399	7.25904	6.93e-05	0.00639579	2.1443
20178	Contig4516	sp_v3.0_unigene4516	AT5G25280.1	NP_197910.1	serine-rich protein [Arabidopsis thaliana]	Leiria	1.61551	11.9505	7.25979	6.93e-05	0.00639579	2.14507
24013	umA_euler_1749	sp_v3.0_unigene210274	AT2G43090.1	NP_181837.1	3-isopropylmalate dehydratase, putative n=1 Tax=Ricinus communis RepID=B9SXE3_RICCO	Tamrabta	-1.13366	8.02601	-7.19597	7.39e-05	0.00676065	2.07899
5395	Contig34276	sp_v3.0_unigene34276	AT3G61900.1	NP_191749.1	Auxin-responsive family protein (Fragment) n=2 Tax=Pseudotsuga RepID=C6F9X0_PSEMZ	Leiria	0.661033	6.88402	7.18228	7.49e-05	0.0067983	2.06475
26402	Contig34866	sp_v3.0_unigene34866	AT1G02305.1	NP_563648.1	Cathepsin B-like cysteine proteinase 3 n=1 Tax=Zea mays RepID=B6TLR9_MAIZE	Tamrabta	-1.43051	12.8462	-7.15375	7.71e-05	0.0069189	2.03499
11680	Contig10134	sp_v3.0_unigene10134	AT1G65540.1	NP_176732.2	Leucine zipper-ef-hand containing transmembrane protein, putative n=1 Tax=Ricinus communis RepID=B9RM04_RICCO	Tamrabta	-1.20352	8.57527	-7.14884	7.75e-05	0.0069189	2.02986
24593	AllPine_a_rep_C82445	sp_v3.0_unigene130333	AT1G37150.2	NP_174903.3	Holocarboxylase synthetase 1 n=3 Tax=Arabidopsis RepID=Q8S4V8_ARATH	Tamrabta	-2.1689	8.09992	-7.10464	8.11e-05	0.00692412	1.98355
33957	AllPine_a_rep_C122571	sp_v3.0_unigene147623	AT4G05320.2	NP_849301.4	putative polyubiquitin [Arabidopsis thaliana]	Tamrabta	-1.91254	11.6771	-7.10633	8.1e-05	0.00692412	1.98532
25172	CL13248Contig1	sp_v3.0_unigene45042	AT1G05675.1	NP_001184915.1	UDP-glucose:salicylic acid glucosyltransferase [Nicotiana tabacum]	Tamrabta	-1.58048	9.91911	-7.12704	7.93e-05	0.00692412	2.00705
21126	AllPine_a_c41251	sp_v3.0_unigene108354			Putative serine/threonine kinase (Fragment) n=1 Tax=Cupressus sempervirens RepID=B1PIE3_9CONI	Tamrabta	-1.39012	7.57317	-7.11616	8.02e-05	0.00692412	1.99565
43783	Contig19945	sp_v3.0_unigene19945	AT4G00100.1	NP_567151.1	40S ribosomal protein S13-1 n=22 Tax=core eudicotyledons RepID=RS131_ARATH	Tamrabta	-1.2959	9.19238	-7.10572	8.1e-05	0.00692412	1.98468
6137	Contig30683	sp_v3.0_unigene30683			Unassigned protein	Tamrabta	-0.684137	11.0453	-7.10123	8.14e-05	0.00692412	1.97997
26998	Contig7174	sp_v3.0_unigene7174	AT2G28080.1	NP_180375.1	UDP-glucosyltransferase, putative n=1 Tax=Ricinus communis RepID=B9SCH3_RICCO	Tamrabta	-2.71437	7.89158	-7.08501	8.28e-05	0.00694419	1.9629
25670	Contig34155	sp_v3.0_unigene34155	AT1G68840.1	NP_001185352.1	putative RAV2-like DNA-binding protein [Arabidopsis thaliana]	Tamrabta	-1.60418	10.3292	-7.07284	8.38e-05	0.00694419	1.95008
24077	Contig29969	sp_v3.0_unigene29969	AT2G17710.1	NP_565423.1	Unassigned protein	Tamrabta	-0.699703	11.6867	-7.06118	8.48e-05	0.00694419	1.93777
30181	Contig821	sp_v3.0_unigene821	AT3G05670.1	NP_187218.1	PHD domain containing protein	Tamrabta	-0.588906	7.37279	-7.07022	8.4e-05	0.00694419	1.94731
26082	Contig3419	sp_v3.0_unigene3419	AT3G01160.1	NP_566132.2	NUC153 multi-domain protein	Leiria	0.51822	8.57083	7.06577	8.44e-05	0.00694419	1.94262
2817	Contig28358	sp_v3.0_unigene28358	AT1G75290.1	NP_177664.4	Phenylcoumaran benzylic ether reductase homolog TH6 n=4 Tax=Pinaceae RepID=Q9M523_TSUHE	Tamrabta	-1.76239	8.00293	-6.99137	9.12e-05	0.00724658	1.86375
34259	Contig121	sp_v3.0_unigene121	AT5G52450.1	NP_200058.1	mate efflux domain-containing protein [Arabidopsis thaliana] dbj|BAB10542.1| unnamed protein product [Arabidopsis thaliana] gb|AAK76728.1| unknown protein [Arabidopsis thaliana] gb|AAL85047.1| unknown protein [Arabidopsis thaliana] gb|AED96215.1| mate efflux domain-containing protein [Arabidopsis thaliana]	Tamrabta	-1.34457	7.38256	-7.0002	9.03e-05	0.00724658	1.87314
19009	Contig28982	sp_v3.0_unigene28982	AT3G53740.2	NP_001078279.1	60S ribosomal protein L36 n=2 Tax=Picea sitchensis RepID=A9NKW3_PICSI	Tamrabta	-1.16981	7.68003	-6.99264	9.11e-05	0.00724658	1.8651
32801	AllPine_a_c39742	sp_v3.0_unigene107475	AT5G57630.1	NP_568860.1	CBL-interacting protein kinase 14 n=2 Tax=Vitis vinifera RepID=C4P7W3_VITVI	Leiria	0.596577	9.63243	6.9941	9.09e-05	0.00724658	1.86665
17445	Contig29088	sp_v3.0_unigene29088			Unassigned protein	Leiria	1.31026	7.28184	6.96408	9.38e-05	0.00740125	1.83464
32582	Contig13153	sp_v3.0_unigene13153	AT5G17570.1	NP_568352.1	TatD related DNase [Arabidopsis thaliana] gb|ABN04753.1| At5g17570 [Arabidopsis thaliana] gb|AED92444.1| TatD related DNase [Arabidopsis thaliana]	Tamrabta	-0.841752	9.44254	-6.94393	9.58e-05	0.00750406	1.81309
44474	Contig36478	sp_v3.0_unigene36478	AT2G46680.1	NP_182191.1	Homeobox-leucine zipper-like protein n=2 Tax=Picea RepID=Q3HRT1_PICGL	Tamrabta	-0.759929	7.17531	-6.89743	0.000100577	0.00782203	1.76316
23523	Contig17934	sp_v3.0_unigene17934	AT3G21300.1	NP_188767.2	RNA methyltransferase family protein [Arabidopsis thaliana] dbj|BAB01724.1| RNA methyltransferase-like protein [Arabidopsis thaliana] gb|AEE76490.1| RNA methyltransferase family protein [Arabidopsis thaliana]	Tamrabta	-0.735779	7.59047	-6.87883	0.000102561	0.00791974	1.74312
39668	RooT_euler_2658	sp_v3.0_unigene210502			Unassigned protein	Tamrabta	-2.50607	8.28759	-6.81281	0.000109959	0.00814148	1.67159
14812	Contig10458	sp_v3.0_unigene10458	AT5G50210.1	NP_199832.1	quinolinate synthase [Arabidopsis thaliana] dbj|BAB09392.1| unnamed protein product [Arabidopsis thaliana] gb|AAK59620.1| unknown protein [Arabidopsis thaliana] gb|AAM44908.1| unknown protein [Arabidopsis thaliana] gb|AAM62776.1| unknown [Arabidopsis thaliana] gb|AED95912.1| quinolinate synthase [Arabidopsis thaliana]	Tamrabta	-1.25293	8.84882	-6.79116	0.000112512	0.00814148	1.64802
26053	Contig7577	sp_v3.0_unigene7577	AT5G16820.1	NP_850832.1	heat shock factor protein hsf8-related [Glycine max]	Tamrabta	-0.565935	9.30169	-6.81249	0.000109996	0.00814148	1.67125
17489	Contig8242	sp_v3.0_unigene8242	AT2G35110.1	NP_001031485.1	Nckap1 domain containing protein	Leiria	0.547567	7.65647	6.82787	0.000108221	0.00814148	1.68796
20867	Contig859	sp_v3.0_unigene859	AT2G26970.1	NP_850090.1	oligoribonuclease [Arabidopsis thaliana] sp|Q9ZVE0.2|ORN_ARATH RecName: Full=Oligoribonuclease gb|AAL36387.1| unknown protein [Arabidopsis thaliana] gb|AAN71962.1| unknown protein [Arabidopsis thaliana] gb|AEC07912.1| oligoribonuclease [Arabidopsis thaliana]	Leiria	0.626459	7.35826	6.80435	0.000110949	0.00814148	1.6624
3729	Contig10009	sp_v3.0_unigene10009			MMR_HSR1 domain containing protein	Leiria	0.926329	6.98489	6.81789	0.00010937	0.00814148	1.67712
18634	Contig14153	sp_v3.0_unigene14153	AT4G04320.1	NP_192341.2	malonyl-CoA decarboxylase [Arabidopsis thaliana] gb|AAP40492.1| putative malonyl-CoA decarboxylase [Arabidopsis thaliana] dbj|BAF01557.1| malonyl-CoA decarboxylase like protein [Arabidopsis thaliana] gb|AEE82377.1| malonyl-CoA decarboxylase [Arabidopsis thaliana]	Leiria	1.12289	8.54834	6.8408	0.000106753	0.00814148	1.70199
32313	Contig10947	sp_v3.0_unigene10947	AT2G29530.3	NP_565682.1	Small zinc finger-like protein n=2 Tax=Pinaceae RepID=Q9XH47_PINTA	Leiria	1.13399	8.63353	6.78783	0.00011291	0.00814148	1.64439
44672	Contig18114	sp_v3.0_unigene18114	AT4G12800.1	NP_193016.1	Photosystem I reaction center subunit XI, chloroplastic n=2 Tax=Cucumis sativus RepID=PSAL_CUCSA	Leiria	1.16067	12.1502	6.7889	0.000112782	0.00814148	1.64555
9107	AllPine_a_rep_C117386	sp_v3.0_unigene145365	AT5G54160.1	NP_200227.1	Caffeate O-methyltransferase n=4 Tax=Picea RepID=Q5NDD5_PICAB	Leiria	1.61016	8.11724	6.79155	0.000112464	0.00814148	1.64845
23234	Contig29890	sp_v3.0_unigene29890	AT1G09740.1	NP_172445.2	Universal stress protein n=4 Tax=Andropogoneae RepID=B6SNQ1_MAIZE	Leiria	0.912146	7.56045	6.77794	0.000114102	0.00814588	1.6336
40970	Contig28689	sp_v3.0_unigene28689	AT5G20630.1	NP_197563.1	Cupin_1 multi-domain protein	Leiria	2.54609	9.55012	6.77494	0.000114467	0.00814588	1.63031
31816	Contig37763	sp_v3.0_unigene37763	AT3G54420.1	NP_191010.1	Class II chitinase 2-1 n=1 Tax=Pseudotsuga menziesii RepID=D7P704_PSEMZ	Tamrabta	-3.60973	8.89246	-6.74118	0.000118657	0.00833506	1.59337
38503	F585NNT02I0F6G	sp_v3.0_unigene53844	AT1G20060.1	NP_173434.4	Contains similarity to kinesin from Xenopus laevis gb|AJ249840 and contains a kinesin motor PF|00225 domain [Arabidopsis thaliana]	Leiria	0.936812	7.31412	6.74175	0.000118585	0.00833506	1.59399
21038	bioGeCo3_euler_19274	sp_v3.0_unigene208584			Drf_FH1 multi-domain protein	Leiria	1.15772	8.94667	6.73447	0.000119509	0.00834114	1.586
12382	Contig19022	sp_v3.0_unigene19022	AT2G36970.1	NP_181234.1	UDP-glucosyltransferase, putative n=1 Tax=Ricinus communis RepID=B9SCH3_RICCO	Tamrabta	-1.22614	8.59558	-6.70763	0.000122989	0.00842205	1.55649
2223	Contig7483	sp_v3.0_unigene7483	AT3G22942.1	NP_850746.1	G-protein gamma subunit 2 [Arabidopsis thaliana] gb|AAK71536.1|AF347077_1 heterotrimeric G-protein gamma subunit 2 [Arabidopsis thaliana] gb|AAK71537.1|AF347078_1 heterotrimeric G-protein gamma subunit 2 [Arabidopsis thaliana] gb|ABD57482.1| At3g22942 [Arabidopsis thaliana] dbj|BAF00249.1| hypothetical protein [Arabidopsis thaliana] gb|AEE76694.1| G-protein gamma subunit 2 [Arabidopsis thaliana]	Tamrabta	-0.867191	9.10274	-6.71867	0.000121545	0.00842205	1.56864
33685	AllPine_a_rep_C74442	sp_v3.0_unigene127917	AT3G60340.1	NP_191593.1	palmitoyl protein thioesterase family protein [Arabidopsis thaliana] ref|NP_850728.1| palmitoyl protein thioesterase family protein [Arabidopsis thaliana] emb|CAB87871.1| palmitoyl-protein thioesterase precursor-like [Arabidopsis thaliana] gb|AAN13045.1| putative palmitoyl-protein thioesterase precursor [Arabidopsis thaliana] dbj|BAH20058.1| AT3G60340 [Arabidopsis thaliana] gb|AEE80048.1| palmito…	Leiria	1.01265	10.7626	6.71221	0.000122388	0.00842205	1.56153
4614	Contig6297	sp_v3.0_unigene6297	AT1G16280.1	NP_173078.1	DEAD-box ATP-dependent RNA helicase 36 [Arabidopsis thaliana] sp|Q9SA27.1|RH36_ARATH RecName: Full=DEAD-box ATP-dependent RNA helicase 36 gb|AAD34681.1|AC006341_9 Similar to gb|L13612 DEAD-box protein (dbp45A) from Drosophila melanogaster and is a member of PF|00270 DEAD/DEAH box helicase family [Arabidopsis thaliana] gb|AEE29431.1| DEAD-box ATP-dependent RNA helicase 36 [Arabidopsis thaliana]	Tamrabta	-0.872751	8.80653	-6.68011	0.000126673	0.00862007	1.52614
25584	Contig1885	sp_v3.0_unigene1885	AT2G33150.1	NP_180873.1	3-ketoacyl-CoA thiolase 2 [Arabidopsis thaliana] sp|Q56WD9.2|THIK2_ARATH RecName: Full=3-ketoacyl-CoA thiolase 2, peroxisomal; AltName: Full=Acetyl-CoA acyltransferase 2; AltName: Full=Beta-ketothiolase 2; AltName: Full=Peroxisomal 3-oxoacyl-CoA thiolase 2; AltName: Full=Peroxisome defective protein 1; Flags: Precursor gb|AAG42910.1|AF327529_1 putative 3-ketoacyl-CoA thiolase [Arabidopsis thalian…	Tamrabta	-0.885041	7.6557	-6.66619	0.000128581	0.00869558	1.51075
31809	Contig36556	sp_v3.0_unigene36556			TatD related DNase [Arabidopsis thaliana] gb|ABN04753.1| At5g17570 [Arabidopsis thaliana] gb|AED92444.1| TatD related DNase [Arabidopsis thaliana]	Tamrabta	-0.921632	9.4119	-6.64455	0.000131612	0.00884564	1.48677
42034	Contig5765	sp_v3.0_unigene5765	AT5G64610.1	NP_201266.1	Histone acetyltransferase n=5 Tax=rosids RepID=B9H794_POPTR	Tamrabta	-0.601051	7.42363	-6.61079	0.000136499	0.00899661	1.44924
26980	Contig29550	sp_v3.0_unigene29550			Unassigned protein	Leiria	0.615847	7.5137	6.62299	0.00013471	0.00899661	1.46282
40007	Contig37920	sp_v3.0_unigene37920	AT4G29080.1	NP_194637.1	ARF domain class transcription factor n=1 Tax=Malus x domestica RepID=D9ZIM5_MALDO	Leiria	0.751413	12.6493	6.60076	0.00013799	0.00899661	1.43806
15662	Contig8428	sp_v3.0_unigene8428	AT1G64980.1	NP_176678.1	Unassigned protein	Leiria	0.890957	8.71917	6.60722	0.000137028	0.00899661	1.44526
30940	Contig3292	sp_v3.0_unigene3292			DUF3119 domain containing protein	Leiria	0.995048	13.2947	6.60149	0.00013788	0.00899661	1.43888
6809	Contig8301	sp_v3.0_unigene8301	AT1G11430.1	NP_172610.1	DAG protein, chloroplast, putative n=1 Tax=Ricinus communis RepID=B9RTA0_RICCO	Leiria	0.541094	7.58294	6.59095	0.000139464	0.00903859	1.42712
17198	Contig5773	sp_v3.0_unigene5773			Unassigned protein	Tamrabta	-0.834475	9.5847	-6.57981	0.00014116	0.00904085	1.41467
3837	Contig1628	sp_v3.0_unigene1628	AT1G33240.1	NP_174594.1	protein GT-2-like 1 [Arabidopsis thaliana] gb|AEE31573.1| protein GT-2-like 1 [Arabidopsis thaliana]	Leiria	0.827435	7.83663	6.581	0.000140977	0.00904085	1.416
16211	umA_euler_17262	sp_v3.0_unigene210242	AT5G13930.1	NP_196897.1	Chalcone synthase n=57 Tax=Pinaceae RepID=CHSY_PINSY	Tamrabta	-2.32133	11.4327	-6.55138	0.00014559	0.00909144	1.38283
24535	GFIJCBT03GRG9J	sp_v3.0_unigene74794			cell division cycle 20, cofactor of APC complex [Arabidopsis thaliana] emb|CAB38785.1| WD-repeat protein-like protein [Arabidopsis thaliana] emb|CAB80044.1| WD-repeat protein-like protein [Arabidopsis thaliana] gb|ABG48494.1| At4g33270 [Arabidopsis thaliana] gb|AEE86200.1| cell division cycle 20, cofactor of APC complex [Arabidopsis thaliana]	Tamrabta	-2.03846	8.80758	-6.5593	0.000144341	0.00909144	1.39171
42999	Contig5769	sp_v3.0_unigene5769	AT3G05030.1	NP_187154.1	Sodium/hydrogen exchanger n=1 Tax=Picea sitchensis RepID=C0PSW3_PICSI	Tamrabta	-0.655676	7.72937	-6.54154	0.000147159	0.00909144	1.37179
26832	Contig2102	sp_v3.0_unigene2102	AT4G29160.1	NP_001078468.1	Charged multivesicular body protein 4b, putative n=4 Tax=rosids RepID=B9RKD5_RICCO	Tamrabta	-0.544801	10.7743	-6.53292	0.00014855	0.00909144	1.3621
33376	Contig19509	sp_v3.0_unigene19509			UPF0497 membrane protein 1 n=2 Tax=Vitis vinifera RepID=U4971_VITVI	Leiria	0.501143	7.35421	6.53822	0.000147694	0.00909144	1.36806
17630	Contig20931	sp_v3.0_unigene20931	AT2G37990.1	NP_565878.1	ribosome biogenesis regulatory protein-like protein [Arabidopsis thaliana] sp|Q9SH88.2|RRS1_ARATH RecName: Full=Ribosome biogenesis regulatory protein homolog dbj|BAE98464.1| hypothetical protein [Arabidopsis thaliana] gb|AEC09475.1| ribosome biogenesis regulatory protein-like protein [Arabidopsis thaliana]	Leiria	0.823924	9.23343	6.55792	0.000144559	0.00909144	1.39016
43498	Contig10250	sp_v3.0_unigene10250	AT5G55660.1	NP_200377.1	Transporter, putative n=1 Tax=Ricinus communis RepID=B9S9T4_RICCO	Leiria	0.867782	7.70153	6.53243	0.000148629	0.00909144	1.36155
38013	Contig6945	sp_v3.0_unigene6945	AT1G49850.1	NP_564556.1	RING protein n=1 Tax=Elaeis guineensis RepID=E3SER9_ELAGV	Leiria	1.08295	7.7343	6.5461	0.000146431	0.00909144	1.3769
20686	Contig13463	sp_v3.0_unigene13463			Unassigned protein	Leiria	0.692391	7.66483	6.51441	0.000151584	0.00922036	1.34126
29858	AllPine_a_c30265	sp_v3.0_unigene102022	AT5G18140.1	NP_197315.1	chaperone DnaJ-domain containing protein [Arabidopsis thaliana] dbj|BAB09472.1| unnamed protein product [Arabidopsis thaliana] gb|AAM13185.1| unknown protein [Arabidopsis thaliana] gb|AAO30049.1| unknown protein [Arabidopsis thaliana] gb|AED92512.1| chaperone DnaJ-domain containing protein [Arabidopsis thaliana]	Leiria	1.03565	8.94874	6.50475	0.000153194	0.00926651	1.33038
8110	Contig18125	sp_v3.0_unigene18125	AT1G08570.1	NP_001077491.1	Thioredoxin domain 2; Thioredoxin fold n=1 Tax=Medicago truncatula RepID=A2Q5R3_MEDTR	Leiria	1.57141	8.78193	6.48245	0.000156982	0.00944322	1.30519
35596	AllPine_b_rep_C70293	sp_v3.0_unigene207286	AT2G15220.1	NP_565369.1	putative secretory protein [Oryza sativa Japonica Group]	Tamrabta	-2.57845	9.49865	-6.46349	0.000160285	0.00944926	1.28372
1706	Contig3904	sp_v3.0_unigene3904	AT5G13200.1	NP_196824.1	GEM-like protein 5 [Arabidopsis thaliana] sp|Q9LYV6.1|GEML5_ARATH RecName: Full=GEM-like protein 5 emb|CAB86627.1| ABA-responsive protein-like [Arabidopsis thaliana] gb|AAR20771.1| At5g13200 [Arabidopsis thaliana] gb|AAS92344.1| At5g13200 [Arabidopsis thaliana] dbj|BAF01140.1| ABA-responsive protein - like [Arabidopsis thaliana] gb|AED91863.1| GEM-like protein 5 [Arabidopsis thaliana]	Tamrabta	-1.55308	10.8661	-6.47097	0.000158973	0.00944926	1.2922
34302	Contig7097	sp_v3.0_unigene7097	AT4G35640.1	NP_195289.3	Putative serine acetyltransferase [Oryza sativa Japonica Group] gb|EAY88416.1| hypothetical protein OsI_09878 [Oryza sativa Indica Group]	Leiria	0.756408	9.81274	6.47161	0.000158862	0.00944926	1.29292
4791	Contig29797	sp_v3.0_unigene29797	AT1G36320.1	NP_564471.1	Unassigned protein	Leiria	0.99999	7.19931	6.46197	0.000160554	0.00944926	1.28199
39388	AllPine_b_rep_C54016	sp_v3.0_unigene202621			Unassigned protein	Leiria	0.870771	7.87024	6.4567	0.000161487	0.00945304	1.27602
31764	AllPine_b_rep_C70397	sp_v3.0_unigene207312	AT4G11650.1	NP_192902.1	Thaumatin-like protein S2 n=1 Tax=Pinus monticola RepID=D3IZ12_PINMO	Tamrabta	-2.59924	8.32319	-6.45136	0.000162439	0.00945793	1.26996
14419	Contig4947	sp_v3.0_unigene4947			Unassigned protein	Leiria	0.676409	7.00196	6.43017	0.000166277	0.00962993	1.24587
44443	TAll_8m_euler_3982	sp_v3.0_unigene209736	AT3G12490.2	NP_566425.1	Cysteine proteinase inhibitor n=3 Tax=Glycine max RepID=O04720_SOYBN	Tamrabta	-0.929948	14.7507	-6.40665	0.000170654	0.00963466	1.21907
42738	Contig28402	sp_v3.0_unigene28402	AT1G20560.1	NP_564116.1	acyl activating enzyme 1 [Arabidopsis thaliana] gb|AEE29986.1| acyl activating enzyme 1 [Arabidopsis thaliana]	Tamrabta	-0.647775	8.04941	-6.41064	0.000169903	0.00963466	1.22361
41198	HIF1XHV03FWXKW	sp_v3.0_unigene168235			putative acetyl-CoA carboxylase biotin-containing subunit [Arabidopsis thaliana] gb|AEE75714.1| putative acetyl-CoA carboxylase biotin-containing subunit [Arabidopsis thaliana]		-0.496927	7.24829	-6.40596	0.000170783	0.00963466	1.21828
20823	Contig7121	sp_v3.0_unigene7121	AT2G25810.1	NP_180152.1	Tonoplast intrinsic protein, putative n=1 Tax=Ricinus communis RepID=B9RS20_RICCO	Leiria	1.15583	8.91142	6.41871	0.000168394	0.00963466	1.23282
25206	Contig21364	sp_v3.0_unigene21364			Atrophin-1 multi-domain protein	Leiria	3.30771	10.0877	6.41234	0.000169582	0.00963466	1.22556
5887	Contig2566	sp_v3.0_unigene2566	AT5G60620.1	NP_568925.1	glycerol-3-phosphate acyltransferase 9 [Arabidopsis thaliana] dbj|BAC43455.1| unknown protein [Arabidopsis thaliana] gb|AAP04020.1| unknown protein [Arabidopsis thaliana] gb|ACT32031.1| AtGPAT9 [Arabidopsis thaliana] gb|AED97358.1| glycerol-3-phosphate acyltransferase 9 [Arabidopsis thaliana]	Leiria	0.702717	7.86708	6.40036	0.000171845	0.00964458	1.21189
35349	Contig10970	sp_v3.0_unigene10970			unclassified	Leiria	0.629932	7.63341	6.39056	0.000173721	0.00965036	1.20069
32179	Contig36253	sp_v3.0_unigene36253	AT2G02590.1	NP_178363.1	pfam06695, Sm_multidrug_ex, Putative small multi-drug export protein	Leiria	0.874899	8.29592	6.39061	0.00017371	0.00965036	1.20075
5659	AllPine_b_c18938	sp_v3.0_unigene187519			unclassified	Leiria	1.56847	7.66954	6.31799	0.000188327	0.0104087	1.11734
39023	Contig777	sp_v3.0_unigene777	AT2G43080.1	NP_181836.1	P4H isoform 1 [Arabidopsis thaliana] gb|AAC64297.1| hypothetical protein [Arabidopsis thaliana] gb|AAM15158.1| hypothetical protein [Arabidopsis thaliana] dbj|BAC42340.1| unknown protein [Arabidopsis thaliana] gb|AAP04083.1| unknown protein [Arabidopsis thaliana] gb|AEC10206.1| P4H isoform 1 [Arabidopsis thaliana]	Leiria	0.66965	7.52657	6.3123	0.000189528	0.0104221	1.11078
35621	Contig1867	sp_v3.0_unigene1867	AT3G63510.1	NP_567149.2	FMN-linked oxidoreductase-like protein protein n=5 Tax=Arabidopsis RepID=Q8H128_ARATH	Tamrabta	-0.557722	7.10613	-6.30075	0.000191991	0.0105045	1.09744
30530	Contig5978	sp_v3.0_unigene5978			proteophosphoglycan ppg4 [Leishmania braziliensis MHOM/BR/75/M2904] emb|CAM43270.1| proteophosphoglycan ppg4 [Leishmania braziliensis MHOM/BR/75/M2904]	Leiria	0.711894	8.67873	6.28371	0.000195691	0.0106534	1.07773
23526	AllPine_a_c48595	sp_v3.0_unigene114218			Unassigned protein	Tamrabta	-1.4118	10.5959	-6.21278	0.000211952	0.0114813	0.995237
21070	Contig6873	sp_v3.0_unigene6873	AT2G27830.1	NP_565660.1	Unassigned protein	Tamrabta	-1.11352	8.8286	-6.20148	0.000214677	0.0114939	0.982033
16386	Contig2669	sp_v3.0_unigene2669	AT4G12610.2	NP_192998.3	putative transcription initiation factor [Oryza sativa Japonica Group] gb|ABB46979.1| mutant TFIIF-alpha, putative, expressed [Oryza sativa Japonica Group]	Tamrabta	-0.616114	10.1719	-6.19272	0.000216817	0.0114939	0.971777
8993	Contig13280	sp_v3.0_unigene13280			TFIIF_alpha multi-domain protein	Leiria	0.545019	10.0979	6.19303	0.000216741	0.0114939	0.972138
12032	AllPine_b_c44307	sp_v3.0_unigene201123			unclassified	Leiria	0.572343	8.33804	6.20638	0.00021349	0.0114939	0.987765
28895	Contig20714	sp_v3.0_unigene20714	AT1G20340.1	NP_173459.1	Plastocyanin, chloroplastic n=1 Tax=Spinacia oleracea RepID=PLAS_SPIOL	Leiria	2.83457	8.48357	6.19009	0.000217464	0.0114939	0.968696
31566	Contig29292	sp_v3.0_unigene29292	AT1G31220.1	NP_174407.1	Phosphoribosylglycinamide formyltransferase, chloroplastic n=1 Tax=Vigna unguiculata RepID=PUR3_VIGUN	Tamrabta	-0.596822	8.8631	-6.18225	0.000219404	0.0115404	0.959515
9739	Contig17367	sp_v3.0_unigene17367	AT3G59540.1	NP_191513.1	60S ribosomal protein L38, putative n=1 Tax=Ricinus communis RepID=B9RM38_RICCO	Tamrabta	-1.2418	7.17669	-6.17082	0.000222267	0.0116156	0.946108
9358	Contig9431	sp_v3.0_unigene9431	AT1G74070.1	NP_565079.1	cyclophilin-like peptidyl-prolyl cis-trans isomerase-like protein [Arabidopsis thaliana] gb|AEE35545.1| cyclophilin-like peptidyl-prolyl cis-trans isomerase-like protein [Arabidopsis thaliana]	Tamrabta	-0.663344	8.0376	-6.16805	0.000222966	0.0116156	0.942859
5646	HLKU4M001BJNYX	sp_v3.0_unigene148897	AT5G53580.1	NP_200170.2	Aldo/keto reductase family protein n=4 Tax=Arabidopsis RepID=Q56Y42_ARATH		0.490759	7.69223	6.15794	0.000225542	0.0116349	0.93098
17561	Contig2096	sp_v3.0_unigene2096	AT5G62030.1	NP_201009.1	Diphthamide biosynthesis protein 1 n=1 Tax=Physcomitrella patens subsp. patens RepID=A9SCT0_PHYPA	Leiria	0.603937	8.60567	6.15818	0.00022548	0.0116349	0.931267
12858	Contig17715	sp_v3.0_unigene17715	AT5G66010.1	NP_201402.3	RNA recognition motif-containing protein [Arabidopsis thaliana] gb|AED98140.1| RNA recognition motif-containing protein [Arabidopsis thaliana]	Leiria	1.51786	8.89385	6.15405	0.000226542	0.0116349	0.926404
13584	Contig9227	sp_v3.0_unigene9227	AT5G64150.1	NP_201220.1	N6-DNA-methyltransferase, putative n=1 Tax=Ricinus communis RepID=B9SE56_RICCO	Leiria	0.80234	8.33959	6.11315	0.000237351	0.0120761	0.87819
13340	Contig6184	sp_v3.0_unigene6184	AT1G18620.2	NP_001077558.1	Unassigned protein	Leiria	1.33718	8.27262	6.11354	0.000237246	0.0120761	0.878646
31314	Contig35416	sp_v3.0_unigene35416	AT3G59400.1	NP_191499.1	tetrapyrrole-binding protein [Arabidopsis thaliana] sp|Q9LX31.1|GUN4C_ARATH RecName: Full=Tetrapyrrole-binding protein, chloroplastic; AltName: Full=Genomes uncoupled 4; Flags: Precursor emb|CAB91610.1| putative protein [Arabidopsis thaliana] gb|AAN13026.1| unknown protein [Arabidopsis thaliana] gb|AEE79917.1| tetrapyrrole-binding protein [Arabidopsis thaliana]	Leiria	1.3651	11.7946	6.10749	0.000238892	0.0120979	0.871496
19650	Contig29751	sp_v3.0_unigene29751	AT4G23100.1	NP_001190808.1	RecName: Full=Glutamate--cysteine ligase, chloroplastic; AltName: Full=Gamma-ECS; Short=GCS; AltName: Full=Gamma-glutamylcysteine synthetase; Flags: Precursor gb|AAB71230.1| gamma-glutamylcysteine synthetase [Solanum lycopersicum]	Tamrabta	-0.576811	7.50425	-6.06156	0.000251801	0.0126926	0.817031
2010	F7QVD2L01BVD2Z	sp_v3.0_unigene59004			Unassigned protein		0.470997	7.02991	6.04043	0.000257996	0.012945	0.791872
44208	F5X2MQL01EETFA	sp_v3.0_unigene53265			ubiquitin fusion degradation UFD1 family protein [Arabidopsis thaliana] gb|AAL48228.1|AF446353_1 AT4g15420/dl3755w [Arabidopsis thaliana] gb|AAM63245.1| UFD1 like protein [Arabidopsis thaliana] gb|AAN28866.1| At4g15420/dl3755w [Arabidopsis thaliana] gb|ABH11523.1| UFD1d [Arabidopsis thaliana] gb|AEE83601.1| ubiquitin fusion degradation UFD1 family protein [Arabidopsis thaliana]	Tamrabta	-2.07919	7.56182	-6.03584	0.000259364	0.0129539	0.786397
5931	HLKU4M003F29D1	sp_v3.0_unigene165522			Unassigned protein	Leiria	0.795598	7.19227	6.02867	0.000261515	0.0130017	0.777845
6043	AllPine_a_c29788	sp_v3.0_unigene101872	AT1G58030.1	NP_849822.1	Cationic amino acid transporter n=1 Tax=Populus trichocarpa RepID=B9IPU4_POPTR	Tamrabta	-1.40817	9.00593	-6.01818	0.0002647	0.0130763	0.765311
15566	Contig7593	sp_v3.0_unigene7593			Unassigned protein	Leiria	0.762609	8.1016	6.01057	0.000267036	0.0130763	0.756215
40851	AllPine_a_rep_C81853	sp_v3.0_unigene130082	AT4G01000.1	NP_192009.1	ubiquitin family protein [Arabidopsis thaliana] emb|CAB45783.1| putative protein [Arabidopsis thaliana] emb|CAB80909.1| putative protein [Arabidopsis thaliana] gb|AAL14410.1| AT4g01000/F3I3_20 [Arabidopsis thaliana] gb|AAU90069.1| At4g01000 [Arabidopsis thaliana] gb|AEE81965.1| ubiquitin family protein [Arabidopsis thaliana]	Leiria	1.03305	8.81013	6.00803	0.000267819	0.0130763	0.753181
23259	Contig17479	sp_v3.0_unigene17479	AT1G11545.1	NP_563892.1	Xyloglucan endotransglycosylase n=1 Tax=Annona cherimola RepID=B8XXI5_ANNCH	Leiria	2.04938	9.18498	6.01367	0.000266082	0.0130763	0.759921
29065	Contig33337	sp_v3.0_unigene33337			Unassigned protein	Leiria	0.579716	7.30156	6.00195	0.00026971	0.0131099	0.745894
17724	AllPine_a_rep_C78285	sp_v3.0_unigene128738	AT2G15220.1	NP_565369.1	secretory protein [Triticum aestivum]	Tamrabta	-1.5644	9.10649	-5.99414	0.000272158	0.0131118	0.736538
42599	AllPine_a_rep_C65109	sp_v3.0_unigene126687	AT3G10870.1	NP_187698.1	[R] COG0596 Predicted hydrolases or acyltransferases (alpha/beta hydrolase superfamily)	Tamrabta	-1.17377	9.15858	-5.99705	0.000271243	0.0131118	0.740028
41870	Contig4132	sp_v3.0_unigene4132	AT1G56450.1	NP_176040.1	Proteasome subunit beta type n=2 Tax=Picea sitchensis RepID=A9NKT0_PICSI	Tamrabta	-0.723072	7.67065	-5.98187	0.000276052	0.0132408	0.721826
8326	Contig3311	sp_v3.0_unigene3311	AT1G74060.1	NP_177546.1	60S ribosomal protein L6 n=1 Tax=Picea sitchensis RepID=A9NNE0_PICSI	Leiria	0.766878	9.29018	5.97032	0.000279775	0.0133605	0.707949
9921	Contig18197	sp_v3.0_unigene18197	AT1G56220.3	NP_001077728.1	Dormancy/auxin associated-like protein (Fragment) n=9 Tax=Picea sitchensis RepID=E5F664_PICSI	Leiria	1.16604	9.98065	5.96416	0.000281783	0.0133976	0.700541
28944	Contig867	sp_v3.0_unigene867	AT5G09310.1	NP_196493.1	presenilin enhancer 2 [Arabidopsis thaliana] sp|Q9FY84.1|PEN2_ARATH RecName: Full=Probable gamma-secretase subunit PEN-2 emb|CAC05457.1| putative protein [Arabidopsis thaliana] gb|AAM66122.1| unknown [Arabidopsis thaliana] dbj|BAC43262.1| unknown protein [Arabidopsis thaliana] gb|AAP75800.1| At5g09310 [Arabidopsis thaliana] gb|AED91373.1| presenilin enhancer 2 [Arabidopsis thaliana]	Tamrabta	-0.621576	9.45258	-5.94973	0.000286547	0.0135649	0.683175
15279	AllPine_a_c32887	sp_v3.0_unigene102956			unclassified	Tamrabta	-0.58482	7.78795	-5.93868	0.000290258	0.0136811	0.669843
28638	Contig10820	sp_v3.0_unigene10820	AT1G78380.1	NP_565178.1	Glutathione-S-transferase n=4 Tax=Picea RepID=Q2Q9T2_PICMA	Tamrabta	-2.45124	10.8519	-5.91703	0.000297676	0.0139579	0.643693
29737	HA8LWWM01CCS41	sp_v3.0_unigene160591	AT1G69830.1	NP_564977.1	Alpha amylase-like protein (Fragment) n=2 Tax=Picea sitchensis RepID=E0Z8Q6_PICSI	Tamrabta	-0.503445	7.47066	-5.91044	0.000299976	0.0139579	0.635718
10799	Contig18023	sp_v3.0_unigene18023	AT2G01060.1	NP_178216.1	Transcription factor, putative n=1 Tax=Ricinus communis RepID=B9SGW9_RICCO		0.480644	7.68137	5.91381	0.000298796	0.0139579	0.639801
13184	CL16986Contig1	sp_v3.0_unigene39942			Unassigned protein	Tamrabta	-0.755973	7.90463	-5.8981	0.000304336	0.0141005	0.620764
28257	AllPine_a_rep_C112342	sp_v3.0_unigene143836	AT5G06570.1	NP_196275.1	esterase [Cucumis melo]	Tamrabta	-0.958429	7.69004	-5.87769	0.000311696	0.0142114	0.595994
9185	AllPine_a_c56979	sp_v3.0_unigene121082			unclassified	Leiria	0.679962	7.05251	5.88107	0.000310464	0.0142114	0.6001
17005	Contig21103	sp_v3.0_unigene21103			Herpes_BLLF1 multi-domain protein	Leiria	0.882309	7.00541	5.88092	0.000310519	0.0142114	0.599916
18560	AllPine_b_c33183	sp_v3.0_unigene194361			Unassigned protein	Leiria	1.51779	7.3402	5.87699	0.000311952	0.0142114	0.595145
31535	Contig13719	sp_v3.0_unigene13719	AT1G03250.2	NP_563680.1	Unassigned protein	Leiria	0.518003	9.9392	5.86877	0.000314976	0.0142894	0.585145
39428	Contig394	sp_v3.0_unigene394	AT4G16370.1	NP_567493.5	oligopeptide transporter OPT family protein [Musa acuminata]	Tamrabta	-0.946945	8.34986	-5.85647	0.000319556	0.0143182	0.570177
5472	Contig23247	sp_v3.0_unigene23247	AT3G52640.2	NP_190832.3	nicastrin [Arabidopsis thaliana] sp|Q8GUM5.1|NICA_ARATH RecName: Full=Nicastrin; Flags: Precursor gb|AAO00742.1| Unknown protein [Arabidopsis thaliana] gb|AAP37776.1| At3g52640 [Arabidopsis thaliana] gb|AEE78974.1| nicastrin [Arabidopsis thaliana]		-0.482153	8.56391	-5.86044	0.00031807	0.0143182	0.57501
16360	HLKU4M001A1IFM	sp_v3.0_unigene148728			Unassigned protein	Leiria	1.08971	8.98107	5.85652	0.000319539	0.0143182	0.570233
7271	AllPine_a_c10607	sp_v3.0_unigene94687	AT2G38780.1	NP_181412.2	CM0216.540.nc protein (Fragment) n=4 Tax=Lotus japonicus RepID=B0BL99_LOTJA	Leiria	0.710193	9.4846	5.79841	0.000342196	0.0152698	0.499201
35988	Contig7680	sp_v3.0_unigene7680	AT5G61900.1	NP_974977.1	calcium-dependent phospholipid-binding copine-like protein [Arabidopsis thaliana] ref|NP_974977.1| calcium-dependent phospholipid-binding copine-like protein [Arabidopsis thaliana] sp|Q941L3.2|BON1_ARATH RecName: Full=Protein BONZAI 1; AltName: Full=COPINE 1 dbj|BAB08876.1| copine-like protein [Arabidopsis thaliana] gb|AAL32902.1| copine-like protein [Arabidopsis thaliana] gb|AAM62570.1| copine-l…	Tamrabta	-0.553489	9.1423	-5.7783	0.000350445	0.0155741	0.474493
5998	Contig11815	sp_v3.0_unigene11815	AT3G17170.1	NP_566568.1	Ribosomal protein S6 [Medicago truncatula]	Leiria	0.937836	9.70517	5.7688	0.000354416	0.0156865	0.462806
23104	Contig8260	sp_v3.0_unigene8260			Unassigned protein	Tamrabta	-0.641149	8.38738	-5.74968	0.000362557	0.0159819	0.439244
18692	Contig13305	sp_v3.0_unigene13305			unclassified	Tamrabta	-1.20836	9.33705	-5.7458	0.000364234	0.0159911	0.434457
19086	Contig29872	sp_v3.0_unigene29872			7TM_GPCR_Srz multi-domain protein	Leiria	0.575891	7.64008	5.73878	0.000367292	0.0160605	0.425784
14606	HIF1XHV03G84IF	sp_v3.0_unigene167887			Unassigned protein	Tamrabta	-1.32454	8.75727	-5.73107	0.000370681	0.0161439	0.416255
20718	Contig14866	sp_v3.0_unigene14866	AT1G72640.1	NP_001031269.1	Rossmann-fold NAD(P)-binding domain-containing protein [Arabidopsis thaliana] gb|AAS49102.1| At1g72640 [Arabidopsis thaliana] gb|AEE35351.1| Rossmann-fold NAD(P)-binding domain-containing protein [Arabidopsis thaliana]	Leiria	0.668806	7.76759	5.71851	0.000376271	0.016322	0.400724
19918	Contig14010	sp_v3.0_unigene14010	AT2G22870.1	NP_565543.1	GTP-binding protein engB, putative n=1 Tax=Ricinus communis RepID=B9SH28_RICCO		0.450793	9.15545	5.71231	0.000379066	0.0163224	0.393043
30226	G5KS2UX02F3JAY	sp_v3.0_unigene62390	AT1G31800.1	NP_564384.1	Cytochrome P450, putative n=1 Tax=Ricinus communis RepID=B9RFU0_RICCO	Leiria	0.655582	8.89002	5.71185	0.000379277	0.0163224	0.392466
228	Contig27827	sp_v3.0_unigene27827	AT3G61440.1	NP_191703.1	Cysteine synthase n=2 Tax=Picea sitchensis RepID=B8LQB8_PICSI	Tamrabta	-1.31049	12.8558	-5.70085	0.000384296	0.0164571	0.378822
25728	Contig28505	sp_v3.0_unigene28505	AT5G10050.1	NP_196567.2	1-acylglycerone phosphate reductase [Arabidopsis thaliana] gb|ABG48400.1| At5g10050 [Arabidopsis thaliana] gb|AED91487.1| 1-acylglycerone phosphate reductase [Arabidopsis thaliana]	Tamrabta	-1.29265	9.08177	-5.69838	0.00038543	0.0164571	0.375764
18862	AllPine_a_c8937	sp_v3.0_unigene94266			DUF3593 domain containing protein	Leiria	0.825272	9.62054	5.69268	0.000388067	0.016505	0.368688
4533	Contig970	sp_v3.0_unigene970	AT2G03510.1	NP_027545.1	SPFH domain-containing protein 2, putative n=1 Tax=Ricinus communis RepID=B9REE7_RICCO	Tamrabta	-0.593065	9.2025	-5.67901	0.000394473	0.0167122	0.351694
29910	Contig23561	sp_v3.0_unigene23561			Nucleotide binding protein, putative n=1 Tax=Ricinus communis RepID=B9SED3_RICCO	Tamrabta	-1.58565	7.63327	-5.66926	0.000399116	0.0168147	0.339549
24423	Contig34126	sp_v3.0_unigene34126	AT1G76020.1	NP_177728.1	Unassigned protein	Tamrabta	-0.537227	7.25666	-5.66745	0.000399983	0.0168147	0.337297
32115	Contig8516	sp_v3.0_unigene8516			unclassified		0.44049	7.05965	5.65762	0.000404731	0.0169489	0.325048
27075	Contig34478	sp_v3.0_unigene34478	AT2G37920.1	NP_565874.1	copper ion transmembrane transporter [Arabidopsis thaliana] gb|AAM67286.1| unknown [Arabidopsis thaliana] gb|AEC09465.1| copper ion transmembrane transporter [Arabidopsis thaliana]	Leiria	0.543229	9.4262	5.64543	0.000410708	0.0171333	0.309828
1064	Contig93	sp_v3.0_unigene93	AT5G24280.1	NP_197816.3	protein defective in meristem silencing 3 [Arabidopsis thaliana] gb|AAK83630.1| AT3g49250/F2K15_110 [Arabidopsis thaliana] gb|AAL90947.1| AT3g49250/F2K15_110 [Arabidopsis thaliana] gb|AEE78515.1| protein defective in meristem silencing 3 [Arabidopsis thaliana]	Leiria	0.796158	7.47112	5.6177	0.000424663	0.0176478	0.275138
26871	Contig10289	sp_v3.0_unigene10289	AT1G36980.1	NP_564477.1	UPF0220 domain containing protein		0.471667	7.12708	5.58471	0.000441944	0.0180898	0.23372
14965	AllPine_a_rep_C115826	sp_v3.0_unigene144861			Unassigned protein		0.482365	8.9277	5.58647	0.000441001	0.0180898	0.235938
32700	HA8LWWM01BYM31	sp_v3.0_unigene163631			DUF3527 domain containing protein	Leiria	0.522328	7.40388	5.58533	0.000441612	0.0180898	0.2345
20283	AllPine_a_c18988	sp_v3.0_unigene98057			Unassigned protein	Leiria	0.62974	7.65638	5.58803	0.000440168	0.0180898	0.237901
11582	Contig12359	sp_v3.0_unigene12359			pfam04258, Peptidase_A22B, Signal peptide peptidase		-0.468468	9.60548	-5.56063	0.000455043	0.0185071	0.203384
44191	Contig2173	sp_v3.0_unigene2173	AT2G43210.1	NP_850390.1	UBX domain-containing protein [Arabidopsis thaliana] ref|NP_850391.1| UBX domain-containing protein [Arabidopsis thaliana] gb|AAC64310.2| expressed protein [Arabidopsis thaliana] gb|AAM15157.1| unknown protein [Arabidopsis thaliana] gb|AAM61447.1| unknown [Arabidopsis thaliana] gb|AEC10229.1| UBX domain-containing protein [Arabidopsis thaliana] gb|AEC10230.1| UBX domain-containing protein [Arabid…		-0.462349	9.12172	-5.55616	0.000457517	0.0185071	0.197752
20099	Contig29818	sp_v3.0_unigene29818			Serine-rich protein-like protein n=2 Tax=Arabidopsis RepID=Q9FKU6_ARATH	Leiria	0.66445	7.44141	5.55714	0.000456977	0.0185071	0.198979
40386	Contig1990	sp_v3.0_unigene1990	AT4G04980.1	NP_567279.3	Whole genome shotgun sequence of line PN40024, scaffold_59.assembly12x (Fragment) n=1 Tax=Vitis vinifera RepID=D7TEH2_VITVI	Leiria	0.686648	8.38399	5.55361	0.000458937	0.0185071	0.194533
24666	Contig13246	sp_v3.0_unigene13246	AT1G73470.3	NP_849881.1	Unassigned protein	Leiria	0.827599	10.3054	5.54903	0.000461503	0.0185419	0.188743
28935	Contig2978	sp_v3.0_unigene2978	AT2G42790.1	NP_181807.1	Citrate synthase n=1 Tax=Picea sitchensis RepID=D5AAX0_PICSI	Tamrabta	-1.2225	8.76802	-5.52763	0.000473683	0.0187163	0.161684
28519	AllPine_b_rep_C62409	sp_v3.0_unigene205837	AT4G32915.1	NP_567909.1	Glu-tRNA(Gln) amidotransferase subunit C [Arabidopsis thaliana]	Tamrabta	-0.858273	7.37402	-5.53179	0.00047129	0.0187163	0.166945
40478	Contig17477	sp_v3.0_unigene17477	AT4G29870.1	NP_194716.1	OST3_OST6 domain containing protein	Tamrabta	-0.501635	8.76476	-5.52632	0.00047444	0.0187163	0.160023
39604	CL874Contig1	sp_v3.0_unigene47816			unclassified	Leiria	1.17527	7.23862	5.53551	0.000469159	0.0187163	0.171653
12621	AllPine_a_rep_C118603	sp_v3.0_unigene145800			Extensin_2 multi-domain protein	Leiria	2.47308	9.17118	5.52847	0.0004732	0.0187163	0.162742
4199	Contig20690	sp_v3.0_unigene20690			ABA_WDS domain containing protein	Tamrabta	-1.53364	13.6024	-5.51395	0.000481658	0.0189324	0.144339
21721	Contig11722	sp_v3.0_unigene11722	AT5G64300.1	NP_201235.4	GTP cyclohydrolase-2 [Arabidopsis thaliana] sp|P47924.2|RIBBA_ARATH RecName: Full=Riboflavin biosynthesis protein ribBA, chloroplastic; Includes: RecName: Full=3,4-dihydroxy-2-butanone 4-phosphate synthase; Short=DHBP synthase; Includes: RecName: Full=GTP cyclohydrolase-2; AltName: Full=GTP cyclohydrolase II; Flags: Precursor emb|CAA03884.1| GTP cyclohydrolase II / 3,4-dihydroxy-2-butanone-4-phos…	Leiria	1.57263	7.70927	5.50914	0.000484493	0.0189754	0.13824
1037	Contig6865	sp_v3.0_unigene6865	AT5G11260.1	NP_568246.1	Transcription factor n=1 Tax=Lycoris longituba RepID=D6MKH0_9ASPA	Tamrabta	-0.844108	9.62874	-5.50287	0.000488223	0.0190529	0.130274
34431	Contig1682	sp_v3.0_unigene1682	AT5G18400.2	NP_850844.1	Anamorsin homolog 2 n=1 Tax=Picea sitchensis RepID=DRE22_PICSI	Tamrabta	-0.526514	7.04474	-5.49585	0.000492428	0.0191367	0.121364
33543	Contig5729	sp_v3.0_unigene5729	AT5G23590.1	NP_001031930.1	DNAJ heat shock N-terminal domain-containing protein [Arabidopsis thaliana] ref|NP_001031930.1| DNAJ heat shock N-terminal domain-containing protein [Arabidopsis thaliana] gb|AAM91576.1| putative protein [Arabidopsis thaliana] gb|AAP13437.1| At5g23590 [Arabidopsis thaliana] gb|AED93187.1| DNAJ heat shock N-terminal domain-containing protein [Arabidopsis thaliana] gb|AED93188.1| DNAJ heat shock N-…	Leiria	0.894856	8.99509	5.49344	0.000493884	0.0191367	0.118296
31599	GG46A6U02J1SKI	sp_v3.0_unigene71786			pantothenate kinase 1 (predicted), isoform CRA_b [Rattus norvegicus]		-0.458199	10.7918	-5.48967	0.00049617	0.0191571	0.113498
32809	Contig4806	sp_v3.0_unigene4806	AT3G04720.1	NP_187123.1	RecName: Full=Wound-induced protein WIN1; Flags: Precursor emb|CAA31851.1| WIN1 protein [Solanum tuberosum]	Tamrabta	-1.1423	7.92243	-5.48449	0.000499329	0.0192109	0.106905
473	AllPine_a_c29968	sp_v3.0_unigene101940	AT1G61720.1	NP_176365.1	Anthocyanidin reductase n=1 Tax=Ginkgo biloba RepID=Q5XLY0_GINBI	Tamrabta	-1.14694	9.8037	-5.45606	0.000517047	0.0195481	0.0706708
15341	AllPine_a_c26992	sp_v3.0_unigene100959			Chromo domain containing protein	Tamrabta	-0.646036	6.97647	-5.46439	0.000511788	0.0195481	0.0812957
11387	Contig5678	sp_v3.0_unigene5678	AT1G73430.1	NP_001117595.1	putative tethering factor SEC34 (ISS) [Ostreococcus tauri] emb|CAL52453.1| putative tethering factor SEC34 (ISS) [Ostreococcus tauri]	Tamrabta	-0.591319	9.55605	-5.44906	0.000521521	0.0195481	0.0617177
43713	Contig5544	sp_v3.0_unigene5544	AT1G13130.1	NP_172772.2	Cellulase (glycosyl hydrolase family 5) protein [Arabidopsis thaliana] gb|AAU05478.1| At1g13130 [Arabidopsis thaliana] gb|AEE28973.1| Cellulase (glycosyl hydrolase family 5) protein [Arabidopsis thaliana]	Tamrabta	-0.569918	7.74313	-5.46424	0.000511884	0.0195481	0.0811008
13694	Contig7296	sp_v3.0_unigene7296	AT5G58920.1	NP_200700.1	Unassigned protein		0.447339	7.69681	5.46138	0.000513685	0.0195481	0.0774507
39080	Contig1944	sp_v3.0_unigene1944	AT5G23530.1	NP_197744.1	Gibberellin receptor GID1-like protein n=2 Tax=Physcomitrella patens RepID=A9LY13_9BRYO	Leiria	0.670904	7.73051	5.4476	0.000522456	0.0195481	0.0598575
36455	Contig30651	sp_v3.0_unigene30651	AT5G56940.1	NP_200504.1	30S ribosomal protein S16 [Arabidopsis thaliana]	Leiria	1.8831	7.79554	5.45081	0.000520395	0.0195481	0.0639645
27414	AllPine_a_c64117	sp_v3.0_unigene126539	AT1G33970.1	NP_001185134.1	AIG1 domain-containing protein [Arabidopsis thaliana] ref|NP_001031136.1| AIG1 domain-containing protein [Arabidopsis thaliana] ref|NP_001077647.1| AIG1 domain-containing protein [Arabidopsis thaliana] ref|NP_001185134.1| AIG1 domain-containing protein [Arabidopsis thaliana] gb|AEE31648.1| AIG1 domain-containing protein [Arabidopsis thaliana] gb|AEE31649.1| AIG1 domain-containing protein [Arabido…	Leiria	2.42259	9.33015	5.45134	0.000520058	0.0195481	0.0646371
27188	Contig10821	sp_v3.0_unigene10821	AT1G34350.2	NP_564444.1	Unassigned protein	Tamrabta	-0.870622	8.39688	-5.43644	0.000529681	0.0197506	0.045584
24892	Contig15897	sp_v3.0_unigene15897	AT1G80170.1	NP_565232.1	Pectin lyase-like protein n=2 Tax=Arabidopsis RepID=Q9CAL5_ARATH	Leiria	1.22839	8.41942	5.41911	0.000541117	0.0201081	0.0233844
22064	AllPine_b_rep_C61323	sp_v3.0_unigene205771			CYSTM domain containing protein	Tamrabta	-1.36621	7.24634	-5.38817	0.000562214	0.0204046	-0.0163717
21665	Contig27477	sp_v3.0_unigene27477	AT3G52180.1	NP_566960.1	protein tyrosine phosphatase [Solanum lycopersicum]	Tamrabta	-0.738882	12.2375	-5.39133	0.000560023	0.0204046	-0.0123127
28509	Contig17322	sp_v3.0_unigene17322	AT5G18900.1	NP_197391.1	Prolyl 4-hydroxylase alpha subunit, putative n=1 Tax=Ricinus communis RepID=B9RSW4_RICCO	Tamrabta	-0.670435	8.41548	-5.39896	0.00055476	0.0204046	-0.00249723
28615	Contig3691	sp_v3.0_unigene3691	AT1G08730.1	NP_172349.2	myosin XI [Nicotiana tabacum]		0.480878	7.52289	5.40417	0.000551196	0.0204046	0.00420117
41137	Contig2554	sp_v3.0_unigene2554	AT2G02410.1	NP_178346.2	NYN_YacP domain containing protein	Leiria	0.517219	6.95039	5.39	0.000560945	0.0204046	-0.0140226
26367	Contig32403	sp_v3.0_unigene32403			Predicted protein n=2 Tax=Physcomitrella patens RepID=A9S3P5_PHYPA	Leiria	0.618785	7.68662	5.39315	0.000558761	0.0204046	-0.00996712
21196	AllPine_a_rep_C65919	sp_v3.0_unigene126785	AT4G35100.1	NP_195236.1	Probable aquaporin n=4 Tax=Picea RepID=O65045_PICMA	Leiria	1.48435	7.43223	5.39575	0.000556968	0.0204046	-0.0066254
35951	AllPine_b_rep_C67759	sp_v3.0_unigene206762	AT2G43590.1	NP_181887.1	Class IV chitinase Chia4-Pa1.3 n=8 Tax=Picea RepID=Q6WSS1_PICAB	Tamrabta	-2.37248	8.17972	-5.38098	0.000567241	0.0204507	-0.0256252
23536	Contig22965	sp_v3.0_unigene22965	AT5G56760.1	NP_200487.1	Serine acetyltransferase 1 (Fragment) n=1 Tax=Nicotiana tabacum RepID=Q8H0P7_TOBAC	Tamrabta	-0.50198	7.22374	-5.38148	0.000566892	0.0204507	-0.0249846
7173	CL20465Contig1	sp_v3.0_unigene47489	AT5G01410.1	NP_195761.1	Probable pyridoxal biosynthesis protein PDX1 n=2 Tax=Spermatophyta RepID=PDX1_GINBI	Tamrabta	-0.62758	10.3501	-5.37669	0.000570266	0.0204919	-0.0311534
68	Contig37919	sp_v3.0_unigene37919			Collagen multi-domain protein	Leiria	2.56198	10.922	5.37317	0.000572765	0.020514	-0.0356992
9031	Contig6381	sp_v3.0_unigene6381	AT1G28050.1	NP_174126.1	zinc finger protein CONSTANS-LIKE 15 [Arabidopsis thaliana] sp|Q9C7E8.1|COL15_ARATH RecName: Full=Zinc finger protein CONSTANS-LIKE 15 gb|AAG51489.1|AC069471_20 CONSTANS family zinc finger protein, putative [Arabidopsis thaliana] gb|AAK59791.1| At1g28050/F13K9_15 [Arabidopsis thaliana] gb|AAO11597.1| At1g28050/F13K9_15 [Arabidopsis thaliana] gb|AEE30906.1| zinc finger protein CONSTANS-LIKE 15 [Ar…	Tamrabta	-0.524185	7.84951	-5.35704	0.00058435	0.0208603	-0.0565161
4725	CL11043Contig1	sp_v3.0_unigene39427	AT4G36790.1	NP_195397.1	major facilitator protein [Arabidopsis thaliana] emb|CAB16804.1| putative protein [Arabidopsis thaliana] emb|CAB80345.1| putative protein [Arabidopsis thaliana] gb|AAL36255.1| unknown protein [Arabidopsis thaliana] gb|AAM67457.1| unknown protein [Arabidopsis thaliana] gb|AEE86701.1| major facilitator protein [Arabidopsis thaliana]	Tamrabta	-0.519255	7.16068	-5.35074	0.00058894	0.0208719	-0.0646496
25770	Contig32905	sp_v3.0_unigene32905	AT1G78700.1	NP_565187.1	DUF822 multi-domain protein	Leiria	0.600605	8.54643	5.35099	0.000588756	0.0208719	-0.0643254
42885	Contig2010	sp_v3.0_unigene2010	AT5G17900.1	NP_197292.1	microfibrillar-associated protein 1 [Arabidopsis thaliana] dbj|BAB11224.1| unnamed protein product [Arabidopsis thaliana] gb|AAO64185.1| putative microfibril-associated protein [Arabidopsis thaliana] gb|AAP04092.1| putative microfibril-associated protein [Arabidopsis thaliana] dbj|BAF00408.1| microfibril-associated protein - like [Arabidopsis thaliana] gb|AED92483.1| microfibrillar-associated pro…	Leiria	0.618418	8.3947	5.34872	0.000590426	0.0208719	-0.0672696
16691	G5KS2UX02GSPE3	sp_v3.0_unigene62913	AT2G15130.1	NP_001118322.1	basic secretory protein family protein [Arabidopsis thaliana] gb|AAP21676.1| hypothetical protein [Arabidopsis thaliana] gb|AEC06372.1| basic secretory protein family protein [Arabidopsis thaliana]	Tamrabta	-2.16213	9.76633	-5.33757	0.000598674	0.0209308	-0.0816939
11663	Contig20567	sp_v3.0_unigene20567			unclassified	Tamrabta	-1.72657	7.69219	-5.318	0.000613458	0.0209308	-0.107057
17161	Contig1224	sp_v3.0_unigene1224	AT3G18600.1	NP_188490.1	ATP-dependent RNA helicase (ISS) [Ostreococcus tauri] emb|CAL55992.1| ATP-dependent RNA helicase (ISS) [Ostreococcus tauri]	Tamrabta	-0.732071	8.88778	-5.31621	0.000614827	0.0209308	-0.109375
14055	Contig1259	sp_v3.0_unigene1259	AT5G14580.1	NP_196962.1	polyribonucleotide nucleotidyltransferase [Arabidopsis thaliana] emb|CAB43864.1| polynucleotide phosphorylase [Arabidopsis thaliana] emb|CAB43865.1| polynucleotide phosphorylase [Arabidopsis thaliana] emb|CAB87625.1| polynucleotide phosphorylase [Arabidopsis thaliana] gb|AED92050.1| polyribonucleotide nucleotidyltransferase [Arabidopsis thaliana]	Tamrabta	-0.686074	8.8932	-5.32435	0.000608614	0.0209308	-0.0988147
8310	Contig22780	sp_v3.0_unigene22780	AT2G30130.1	NP_565695.1	LOB domain protein 1, putative [Solanum demissum]	Tamrabta	-0.594972	7.01276	-5.31931	0.000612454	0.0209308	-0.105354
5672	Contig2688	sp_v3.0_unigene2688	AT1G80380.2	NP_001077855.1	D-glycerate 3-kinase [Arabidopsis thaliana] gb|AEE36395.1| D-glycerate 3-kinase [Arabidopsis thaliana]		0.415541	9.37726	5.33924	0.000597432	0.0209308	-0.0795335
34204	GD4IA4402E2AO6	sp_v3.0_unigene76073	AT3G01060.1	NP_974201.1	Unassigned protein		0.441182	7.90266	5.33953	0.000597216	0.0209308	-0.0791581
10563	AllPine_a_rep_C75894	sp_v3.0_unigene128136	AT2G42040.1	NP_565964.1	WRC domain containing protein		0.444939	8.10984	5.31578	0.000615158	0.0209308	-0.109935
33748	Contig6762	sp_v3.0_unigene6762	AT5G37370.1	NP_851101.1	pre-mRNA-splicing factor 38B [Arabidopsis thaliana] gb|AAM13215.1| unknown protein [Arabidopsis thaliana] gb|AAP68295.1| At5g37370 [Arabidopsis thaliana] gb|AED94173.1| pre-mRNA-splicing factor 38B [Arabidopsis thaliana]	Leiria	0.537302	8.09538	5.31905	0.000612657	0.0209308	-0.105698
8427	Contig3179	sp_v3.0_unigene3179	AT2G19260.1	NP_179516.2	RING/FYVE/PHD zinc finger-containing protein [Arabidopsis thaliana] gb|AEC06861.1| RING/FYVE/PHD zinc finger-containing protein [Arabidopsis thaliana]	Leiria	0.617171	8.8707	5.32697	0.000606633	0.0209308	-0.0954247
42708	Contig6285	sp_v3.0_unigene6285	AT2G26540.1	NP_565625.1	Uroporphyrinogen-III synthase [Arabidopsis thaliana] sp|O48721.2|HEM4_ARATH RecName: Full=Uroporphyrinogen-III synthase, chloroplastic; Short=AtUROS; AltName: Full=Hydroxymethylbilane hydrolyase [cyclizing]; AltName: Full=Uroporphyrinogen-III cosynthase; Flags: Precursor gb|AAC14502.2| expressed protein [Arabidopsis thaliana] gb|ABG48472.1| At2g26540 [Arabidopsis thaliana] gb|AEC07854.1| Uroporph…	Leiria	0.798106	7.74688	5.32282	0.000609783	0.0209308	-0.10081
16693	Contig9183	sp_v3.0_unigene9183	AT3G04730.1	NP_187124.1	Auxin-induced protein 2 n=2 Tax=Pinus RepID=Q7XYT5_PINTA	Leiria	1.04409	9.73862	5.33211	0.000602756	0.0209308	-0.0887583
5546	Contig17390	sp_v3.0_unigene17390	AT2G42770.1	NP_565983.1	Peroxisomal membrane protein 2 n=2 Tax=Andropogoneae RepID=B6UGE4_MAIZE	Leiria	0.647455	7.54098	5.30272	0.00062528	0.0211855	-0.126903
36090	Contig8989	sp_v3.0_unigene8989	AT1G33970.1	NP_001185134.1	AIG1 domain-containing protein [Arabidopsis thaliana] ref|NP_001031136.1| AIG1 domain-containing protein [Arabidopsis thaliana] ref|NP_001077647.1| AIG1 domain-containing protein [Arabidopsis thaliana] ref|NP_001185134.1| AIG1 domain-containing protein [Arabidopsis thaliana] gb|AEE31648.1| AIG1 domain-containing protein [Arabidopsis thaliana] gb|AEE31649.1| AIG1 domain-containing protein [Arabido…	Leiria	1.50468	9.86207	5.30111	0.000626538	0.0211855	-0.128993
34958	AllPine_a_c31530	sp_v3.0_unigene102403	AT5G08750.3	NP_001078548.1	RING/FYVE/PHD zinc finger-containing protein n=4 Tax=Arabidopsis RepID=F4KCH0_ARATH	Tamrabta	-0.633981	7.59807	-5.29682	0.000629907	0.0212293	-0.13457
19394	Contig18371	sp_v3.0_unigene18371	AT4G20380.8	NP_001031678.1	zinc finger protein LSD1 [Oryza sativa Japonica Group]	Tamrabta	-0.568544	10.977	-5.29451	0.000631732	0.0212293	-0.137579
25853	AllPine_a_c23801	sp_v3.0_unigene99845	AT2G47960.1	NP_566117.1	Unassigned protein	Leiria	0.653673	8.68236	5.28537	0.000639005	0.0214077	-0.149482
16447	AllPine_a_c7115	sp_v3.0_unigene93947			Dihydroflavonol-4-reductase n=1 Tax=Callistephus chinensis RepID=DFRA_CALCH	Tamrabta	-1.548	10.1161	-5.25602	0.00066297	0.0219846	-0.18777
42070	AllPine_b_rep_C66882	sp_v3.0_unigene206618	AT5G59140.1	NP_568900.1	Predicted protein n=1 Tax=Physcomitrella patens subsp. patens RepID=A9U1S0_PHYPA	Tamrabta	-0.571394	9.8544	-5.25991	0.000659737	0.0219846	-0.182687
40459	Contig18138	sp_v3.0_unigene18138	AT1G15750.1	NP_563981.1	Unassigned protein	Leiria	0.654801	8.96876	5.25734	0.000661871	0.0219846	-0.186045
4028	Contig34856	sp_v3.0_unigene34856	AT5G13870.1	NP_196891.1	Pollen major allergen No.121 isoform 2 n=1 Tax=Cryptomeria japonica RepID=Q588B9_CRYJA	Leiria	3.02464	10.0929	5.25442	0.000664304	0.0219846	-0.18986
14467	Contig6916	sp_v3.0_unigene6916	AT5G16120.2	NP_568327.1	hydrolase, alpha/beta fold family protein [Arabidopsis thaliana] gb|AAK25929.1|AF360219_1 putative lipase [Arabidopsis thaliana] gb|AAK93696.1| putative lipase [Arabidopsis thaliana] gb|AED92248.1| hydrolase, alpha/beta fold family protein [Arabidopsis thaliana]	Tamrabta	-0.791556	9.27144	-5.24786	0.000669803	0.0220994	-0.198434
13028	Contig836	sp_v3.0_unigene836	AT5G10630.2	NP_196625.2	Elongation factor 1-alpha, putative n=1 Tax=Ricinus communis RepID=B9SPP6_RICCO		-0.491122	9.13336	-5.24234	0.000674471	0.0221862	-0.205657
20375	Contig15875	sp_v3.0_unigene15875	AT1G60800.1	NP_176279.1	BRASSINOSTEROID INSENSITIVE 1-associated receptor kinase 1, putative n=1 Tax=Ricinus communis RepID=B9SHD1_RICCO	Tamrabta	-0.628744	7.28268	-5.23471	0.000680983	0.022333	-0.21565
5390	Contig5448	sp_v3.0_unigene5448	AT5G40440.1	NP_198860.1	mitogen-activated protein kinase kinase [Suaeda salsa]	Tamrabta	-0.941466	7.77182	-5.22823	0.000686565	0.0223926	-0.22414
31835	Contig24817	sp_v3.0_unigene24817	AT5G14270.2	NP_568297.1	[BK] COG5076 Transcription factor involved in chromatin remodeling, contains bromodomain	Leiria	0.671793	8.17828	5.22783	0.000686914	0.0223926	-0.224669
9048	GFIJCBT03G17PF	sp_v3.0_unigene74067	AT2G28080.1	NP_180375.1	UDP-glucose:glucosyltransferase n=1 Tax=Lycium barbarum RepID=B6EWY8_LYCBA	Tamrabta	-0.669034	7.26805	-5.22543	0.000688994	0.0223933	-0.227814
36810	Contig2657	sp_v3.0_unigene2657	AT4G32600.1	NP_194986.2	Ring finger protein, putative n=1 Tax=Ricinus communis RepID=B9RS95_RICCO	Tamrabta	-0.519033	8.56489	-5.21605	0.000697196	0.0224588	-0.240123
17568	Contig8662	sp_v3.0_unigene8662	AT3G03860.1	NP_566214.1	ATAPRL5 (APR-like 5)		-0.47113	9.11893	-5.22041	0.000693375	0.0224588	-0.234406
26412	Contig435	sp_v3.0_unigene435	AT5G42790.1	NP_199093.1	Proteasome subunit alpha type n=3 Tax=Picea sitchensis RepID=A9NWU0_PICSI		0.48742	8.57653	5.21643	0.000696867	0.0224588	-0.239632
24796	Contig6123	sp_v3.0_unigene6123	AT1G23890.2	NP_564209.1	NHL domain-containing protein [Arabidopsis thaliana] gb|AAL06517.1|AF412064_1 At1g23890/T23E23_13 [Arabidopsis thaliana] gb|AAL31179.1| At1g23890/T23E23_13 [Arabidopsis thaliana] dbj|BAE99208.1| hypothetical protein [Arabidopsis thaliana] gb|AEE30447.1| NHL domain-containing protein [Arabidopsis thaliana]	Leiria	0.850779	7.36808	5.21079	0.000701841	0.0225417	-0.247029
2601	AllPine_a_c5501	sp_v3.0_unigene93778	AT1G56020.1	NP_175998.1	Unassigned protein	Leiria	0.566921	7.64732	5.20395	0.000707938	0.0226042	-0.256025
28136	Contig13891	sp_v3.0_unigene13891	AT4G13670.1	NP_193103.2	protein plastid transcriptionally active 5 [Arabidopsis thaliana] gb|ABL66797.1| At4g13670 [Arabidopsis thaliana] gb|AEE83311.1| protein plastid transcriptionally active 5 [Arabidopsis thaliana]	Leiria	0.834855	9.19054	5.20592	0.000706178	0.0226042	-0.253436
5011	AllPine_a_rep_C114224	sp_v3.0_unigene144379	AT4G35150.1	NP_195241.1	O-methyltransferase, putative n=1 Tax=Ricinus communis RepID=B9RW39_RICCO	Tamrabta	-1.62209	9.28268	-5.17358	0.000735685	0.0232178	-0.296017
33423	Contig4210	sp_v3.0_unigene4210	AT3G62980.1	NP_567135.1	TIR1/AFB auxin receptor protein PintaTIR1 n=1 Tax=Pinus taeda RepID=C9EHS7_PINTA	Tamrabta	-0.629352	7.69899	-5.17761	0.00073194	0.0232178	-0.290707
12813	Contig9452	sp_v3.0_unigene9452	AT5G64260.1	NP_201231.1	protein EXORDIUM like 2 [Arabidopsis thaliana] gb|AAG41473.1|AF326891_1 putative phi-1 protein [Arabidopsis thaliana] gb|AAK00390.1|AF339708_1 putative phi-1 protein [Arabidopsis thaliana] gb|AAK55719.1|AF380638_1 AT5g64260/MSJ1_10 [Arabidopsis thaliana] dbj|BAB09857.1| phi-1-like protein [Arabidopsis thaliana] gb|AAL15369.1| AT5g64260/MSJ1_10 [Arabidopsis thaliana] gb|AAM65190.1| phi-1-like prot…	Tamrabta	-0.626457	6.93729	-5.18025	0.000729494	0.0232178	-0.287226
36932	Contig7065	sp_v3.0_unigene7065			Unassigned protein	Leiria	0.882233	9.17154	5.17531	0.00073407	0.0232178	-0.293731
11809	Contig6157	sp_v3.0_unigene6157	AT3G05290.1	NP_566251.1	mitochondrial FAD carrier [Cucumis melo subsp. melo]	Tamrabta	-1.00463	9.08102	-5.16539	0.000743375	0.0233927	-0.306834
19040	Contig20780	sp_v3.0_unigene20780			Unassigned protein	Tamrabta	-0.597363	7.75547	-5.16106	0.000747469	0.0234394	-0.312547
36602	Contig3285	sp_v3.0_unigene3285	AT2G46170.1	NP_566065.1	Reticulon domain containing protein	Leiria	0.959613	8.45669	5.15928	0.000749165	0.0234394	-0.314904
23983	Contig3040	sp_v3.0_unigene3040	AT3G60450.1	NP_191604.1	phosphoglycerate mutase-like protein [Arabidopsis thaliana] emb|CAB81831.1| putative protein [Arabidopsis thaliana] gb|ABD91496.1| At3g60450 [Arabidopsis thaliana] gb|AEE80063.1| phosphoglycerate mutase-like protein [Arabidopsis thaliana]	Tamrabta	-1.24368	7.93311	-5.14489	0.000762995	0.023521	-0.333934
31274	GD4IA4404IZJZ0	sp_v3.0_unigene79224			Unassigned protein	Tamrabta	-0.811085	7.06005	-5.14088	0.000766896	0.023521	-0.339238
9442	HA8LWWM01EH5O7	sp_v3.0_unigene161526	AT5G19650.1	NP_197466.1	ovate family protein 8 [Arabidopsis thaliana] gb|AED92734.1| ovate family protein 8 [Arabidopsis thaliana]	Tamrabta	-0.774882	7.38395	-5.14599	0.000761926	0.023521	-0.332475
32855	Contig1415	sp_v3.0_unigene1415	AT5G22000.2	NP_851051.1	Zinc finger, RING-type [Medicago truncatula]	Tamrabta	-0.686139	7.48502	-5.15093	0.000757158	0.023521	-0.325944
35711	Contig7984	sp_v3.0_unigene7984	AT2G23150.1	NP_179896.1	Natural resistance-associated macrophage protein, putative n=1 Tax=Ricinus communis RepID=B9SG31_RICCO	Tamrabta	-0.570274	9.2156	-5.14153	0.000766265	0.023521	-0.338382
22082	AllPine_b_rep_C63856	sp_v3.0_unigene206210	AT4G26810.1	NP_001119064.1	SWIB/MDM2 domain-containing protein [Arabidopsis thaliana] ref|NP_001119064.1| SWIB/MDM2 domain-containing protein [Arabidopsis thaliana] emb|CAB36527.1| putative protein [Arabidopsis thaliana] emb|CAB79536.1| putative protein [Arabidopsis thaliana] gb|AAR24162.1| At4g26810 [Arabidopsis thaliana] gb|AAR92306.1| At4g26810 [Arabidopsis thaliana] gb|AEE85255.1| SWIB/MDM2 domain-containing protein [A…		-0.472869	7.89786	-5.14588	0.000762035	0.023521	-0.332624
38327	Contig2364	sp_v3.0_unigene2364	AT4G01150.1	NP_567210.1	uncharacterized protein [Arabidopsis thaliana] sp|O04616.1|Y4115_ARATH RecName: Full=Uncharacterized protein At4g01150, chloroplastic; Flags: Precursor gb|AAK63864.1|AF389292_1 AT4g01150/F2N1_18 [Arabidopsis thaliana] gb|AAB61025.1| A_IG002N01.18 gene product [Arabidopsis thaliana] emb|CAB80924.1| hypothetical protein [Arabidopsis thaliana] gb|AAM10278.1| AT4g01150/F2N1_18 [Arabidopsis thaliana] …		0.393857	7.49381	5.14751	0.00076045	0.023521	-0.330458
23776	Contig2219	sp_v3.0_unigene2219	AT3G62770.1	NP_567132.4	WD-repeat protein, putative n=1 Tax=Ricinus communis RepID=B9S4H8_RICCO	Leiria	0.538963	7.68016	5.13483	0.000772828	0.0236364	-0.347254
33966	Contig9567	sp_v3.0_unigene9567	AT5G19370.1	NP_568372.1	parvulin-type peptidyl prolyl cis/trans isomerase [Lotus japonicus]	Tamrabta	-0.719017	9.83035	-5.12774	0.00077984	0.023784	-0.356651
37549	Contig7078	sp_v3.0_unigene7078	AT2G16060.1	NP_179204.1	Non-symbiotic hemoglobin, putative n=1 Tax=Ricinus communis RepID=B9RZD8_RICCO	Tamrabta	-1.45481	8.27284	-5.11743	0.000790166	0.0239338	-0.370336
17933	AllPine_a_c63558	sp_v3.0_unigene126265	AT4G34450.1	NP_195171.2	Coatomer subunit gamma (Fragment) n=4 Tax=rosids RepID=D7TQ06_VITVI	Tamrabta	-0.980306	14.3664	-5.11457	0.000793051	0.0239338	-0.374127
643	Contig1570	sp_v3.0_unigene1570	AT5G05520.1	NP_568157.1	outer membrane OMP85 family protein [Arabidopsis thaliana] dbj|BAB11541.1| unnamed protein product [Arabidopsis thaliana] gb|AAL24283.1| Unknown protein [Arabidopsis thaliana] gb|AAM13245.1| unknown protein [Arabidopsis thaliana] gb|AED90883.1| outer membrane OMP85 family protein [Arabidopsis thaliana]		0.464041	7.87089	5.11409	0.000793543	0.0239338	-0.374772
23586	Contig15610	sp_v3.0_unigene15610			Pol (Fragment) n=1 Tax=Pisum sativum RepID=Q6WAY9_PEA	Leiria	0.653157	7.54876	5.12037	0.00078721	0.0239338	-0.366437
26150	Contig33179	sp_v3.0_unigene33179	AT5G50930.1	NP_199906.1	Emb|CAB61034.1 n=1 Tax=Arabidopsis thaliana RepID=Q9FI55_ARATH	Leiria	0.805038	8.6593	5.11134	0.000796336	0.0239517	-0.378427
28685	Contig1654	sp_v3.0_unigene1654	AT4G17830.2	NP_193517.3	Acetylornithine deacetylase, putative n=1 Tax=Ricinus communis RepID=B9S1F8_RICCO	Tamrabta	-0.813347	8.04376	-5.10376	0.000804083	0.0240128	-0.3885
17796	Contig33733	sp_v3.0_unigene33733			HPC2 multi-domain protein	Leiria	0.828563	7.26167	5.103	0.000804864	0.0240128	-0.38951
37671	Contig11932	sp_v3.0_unigene11932	AT4G19950.1	NP_193728.2	DUF975 multi-domain protein	Leiria	1.12449	8.08966	5.10288	0.000804986	0.0240128	-0.389667
31762	AllPine_a_rep_C81914	sp_v3.0_unigene130105	AT5G13930.1	NP_196897.1	Chalcone synthase-like protein n=1 Tax=Pinus strobus RepID=O65873_PINST	Tamrabta	-1.10534	11.2035	-5.09175	0.000816528	0.0242848	-0.40448
23065	Contig3683	sp_v3.0_unigene3683	AT2G03690.1	NP_178465.1	Ubiquinone biosynthesis protein COQ4 homolog, mitochondrial n=3 Tax=Arabidopsis RepID=COQ4_ARATH	Tamrabta	-0.613871	7.86131	-5.08808	0.000820373	0.0242848	-0.409367
21019	CL4716Contig1	sp_v3.0_unigene49806	AT5G37530.1	NP_198569.2	Rossmann-fold NAD(P)-binding domain-containing protein [Arabidopsis thaliana] gb|ABI93891.1| At5g37530 [Arabidopsis thaliana] gb|AED94202.1| Rossmann-fold NAD(P)-binding domain-containing protein [Arabidopsis thaliana]		0.456001	7.30793	5.08768	0.000820794	0.0242848	-0.409901
25758	Contig34631	sp_v3.0_unigene34631	AT5G19740.1	NP_197475.2	Peptidase M28 family protein [Arabidopsis thaliana] gb|AAP37682.1| At5g19740 [Arabidopsis thaliana] gb|AED92744.1| Peptidase M28 family protein [Arabidopsis thaliana]	Leiria	0.981504	8.13413	5.08337	0.000825339	0.0243531	-0.415646
15476	Contig1603	sp_v3.0_unigene1603	AT3G26090.1	NP_189238.2	regulator of G-protein signaling 1 [Arabidopsis thaliana] gb|AAN12971.1| unknown protein [Arabidopsis thaliana] gb|AEE77116.1| regulator of G-protein signaling 1 [Arabidopsis thaliana]	Tamrabta	-0.70395	8.3945	-5.07951	0.000829432	0.0244077	-0.420793
7004	Contig12980	sp_v3.0_unigene12980	AT4G27750.1	NP_194505.2	impaired sucrose induction 1-like protein [Solanum tuberosum]	Tamrabta	-0.873485	8.19513	-5.0739	0.000835412	0.0244515	-0.428267
12552	Contig4648	sp_v3.0_unigene4648	AT3G45100.1	NP_850658.1	putative Phosphatidylinositol N-acetylglucosaminyltransferase [Oryza sativa Japonica Group]		0.428077	7.27545	5.07449	0.000834782	0.0244515	-0.427483
12127	Contig1300	sp_v3.0_unigene1300	AT1G60680.1	NP_176267.3	perakine reductase [Rauvolfia serpentina]	Tamrabta	-0.562052	10.8842	-5.06984	0.00083978	0.0245135	-0.433694
38929	AllPine_a_c24082	sp_v3.0_unigene99931	AT1G64550.1	NP_176636.1	ABC transporter family protein n=2 Tax=Malpighiales RepID=B9GL16_POPTR	Tamrabta	-0.940969	8.64285	-5.06272	0.000847488	0.0246723	-0.4432
26381	AllPine_a_c23549	sp_v3.0_unigene99776			unclassified	Leiria	1.21268	8.88231	5.05924	0.000851289	0.0247169	-0.447856
15102	Contig6509	sp_v3.0_unigene6509	AT5G19830.1	NP_197484.4	Peptidyl-tRNA hydrolase [Arabidopsis thaliana] sp|Q6NLS8.1|PTHM_ARATH RecName: Full=Peptidyl-tRNA hydrolase, mitochondrial; AltName: Full=M-PTH; AltName: Full=Mitochondrial CRS2-like protein; AltName: Full=Mitochondrial RNA splicing factor; Flags: Precursor gb|AAS47611.1| At5g19830 [Arabidopsis thaliana] gb|AAS76739.1| At5g19830 [Arabidopsis thaliana] dbj|BAE99859.1| peptidyl tRNA hydrolases-like…		0.487924	9.46846	5.0504	0.000861016	0.0248667	-0.459677
43886	F5X2MQL01CVQK5	sp_v3.0_unigene53124	AT1G11545.1	NP_563892.1	xyloglucan:xyloglucosyl transferase [Arabidopsis thaliana] sp|Q8L9A9.2|XTH8_ARATH RecName: Full=Probable xyloglucan endotransglucosylase/hydrolase protein 8; Short=At-XTH8; Short=XTH-8; Flags: Precursor dbj|BAF00360.1| endo-xyloglucan transferase like protein [Arabidopsis thaliana] gb|AEE28750.1| xyloglucan:xyloglucosyl transferase [Arabidopsis thaliana]	Leiria	1.40499	9.21052	5.052	0.000859243	0.0248667	-0.457532
10668	CL380Contig1	sp_v3.0_unigene38698			unclassified		-0.47198	7.16009	-5.04361	0.000868558	0.0250181	-0.468752
26719	F585NNT02G0382	sp_v3.0_unigene53791			Chromatin complex subunit A101 n=2 Tax=Andropogoneae RepID=Q8W121_MAIZE		0.49003	7.16083	5.03444	0.000878873	0.0252485	-0.481036
39690	Contig29733	sp_v3.0_unigene29733			Nucleic acid binding protein, putative n=1 Tax=Ricinus communis RepID=B9S5Z9_RICCO	Tamrabta	-2.01845	9.08279	-5.02975	0.0008842	0.0253347	-0.487324
32042	Contig27525	sp_v3.0_unigene27525	AT1G64355.1	NP_564831.2	DUF3593 domain containing protein	Leiria	0.683309	9.09135	5.02259	0.000892402	0.0254358	-0.496931
26667	Contig29555	sp_v3.0_unigene29555	AT1G65295.1	NP_564848.1	Unassigned protein	Leiria	1.20072	11.9882	5.02395	0.000890837	0.0254358	-0.495104
22574	Contig29588	sp_v3.0_unigene29588			unclassified	Tamrabta	-1.67996	7.90432	-4.99544	0.000924261	0.0258698	-0.533431
11679	Contig545	sp_v3.0_unigene545	AT3G56310.1	NP_191190.2	glycosyl hydrolase family-like protein [Salvia miltiorrhiza]	Tamrabta	-0.749598	10.1543	-4.99563	0.000924025	0.0258698	-0.533165
43532	CL14969Contig1	sp_v3.0_unigene41574	AT2G24270.4	NP_001189589.1	NADP-dependent glyceraldehyde-3-phosphate dehydrogenase n=9 Tax=Magnoliophyta RepID=GAPN_WHEAT		-0.476864	7.17463	-4.99978	0.000919084	0.0258698	-0.527586
26064	AllPine_a_c3202	sp_v3.0_unigene93649			[K] COG1678 Putative transcriptional regulator		-0.475816	8.55122	-5.00624	0.000911436	0.0258698	-0.51889
12653	Contig30467	sp_v3.0_unigene30467	AT5G51720.1	NP_568764.1	Iron-binding zinc finger CDGSH type domain-containing protein [Arabidopsis thaliana] gb|AAK49604.1|AF372888_1 AT5g51720/MIO24_14 [Arabidopsis thaliana] dbj|BAB11241.1| unnamed protein product [Arabidopsis thaliana] gb|AAL15346.1| AT5g51720/MIO24_14 [Arabidopsis thaliana] gb|AED96119.1| Iron-binding zinc finger CDGSH type domain-containing protein [Arabidopsis thaliana]		-0.403172	11.2143	-5.00093	0.000917718	0.0258698	-0.526038
30082	Contig28165	sp_v3.0_unigene28165	AT3G12350.1	NP_566421.1	F-box protein [Arabidopsis thaliana] sp|Q84WW1.1|FB140_ARATH RecName: Full=F-box protein At3g12350 gb|AAN71924.1| putative F-box protein family [Arabidopsis thaliana] gb|AEE75186.1| F-box protein [Arabidopsis thaliana]		-0.377196	8.71152	-5.00194	0.000916523	0.0258698	-0.524682
22647	Contig12060	sp_v3.0_unigene12060	AT3G24140.1	NP_189056.2	transcription factor FAMA [Arabidopsis thaliana] sp|Q56YJ8.1|FAMA_ARATH RecName: Full=Transcription factor FAMA; AltName: Full=Basic helix-loop-helix protein 97; Short=AtbHLH97; Short=bHLH 97; AltName: Full=Transcription factor EN 14; AltName: Full=bHLH transcription factor bHLH097 dbj|BAD94119.1| putative bHLH transcription factor [Arabidopsis thaliana] gb|ABI54336.1| At3g24140 [Arabidopsis thal…	Leiria	0.742524	10.977	4.9966	0.000922872	0.0258698	-0.531866
7804	HIF1XHV03F81TZ	sp_v3.0_unigene168086	AT5G45680.1	NP_199380.1	FKBP-type peptidyl-prolyl cis-trans isomerase 3 [Arabidopsis thaliana] sp|Q9SCY2.2|FKBP3_ARATH RecName: Full=FKBP-type peptidyl-prolyl cis-trans isomerase 3, chloroplastic; Short=PPIase; AltName: Full=AtFKBP13; AltName: Full=FK506-binding protein 1; AltName: Full=Rotamase; Flags: Precursor dbj|BAB09210.1| unnamed protein product [Arabidopsis thaliana] gb|AAL57682.1| AT5g45680/MRA19_7 [Arabidopsis…	Leiria	0.698834	10.9391	4.99031	0.000930413	0.0259088	-0.540334
39892	Contig30118	sp_v3.0_unigene30118	AT1G50900.1	NP_564580.1	Ankyrin repeat family protein [Arabidopsis thaliana] gb|AAL61955.1| unknown protein [Arabidopsis thaliana] gb|AAM47892.1| unknown protein [Arabidopsis thaliana] gb|AAM63065.1| unknown [Arabidopsis thaliana] gb|AEE32599.1| Ankyrin repeat family protein [Arabidopsis thaliana]	Leiria	0.823433	9.24996	4.99212	0.000928236	0.0259088	-0.537896
9900	Contig699	sp_v3.0_unigene699	AT3G01120.1	NP_186761.1	cystathionine gamma-synthase [Mesembryanthemum crystallinum]		-0.450929	6.9893	-4.98383	0.000938258	0.0260572	-0.549071
16124	Contig13723	sp_v3.0_unigene13723	AT5G27820.1	NP_198134.1	Ribosomal L18p/L5e family protein [Arabidopsis thaliana] gb|AAM63167.1| unknown [Arabidopsis thaliana] gb|ABD38897.1| At5g27820 [Arabidopsis thaliana] gb|AED93728.1| Ribosomal L18p/L5e family protein [Arabidopsis thaliana]		0.493107	7.50772	4.98196	0.000940528	0.0260572	-0.551585
11042	Contig8370	sp_v3.0_unigene8370	AT3G09050.1	NP_187517.1	Unassigned protein		0.443593	10.6004	4.96734	0.000958526	0.0264884	-0.571309
28293	Contig35364	sp_v3.0_unigene35364			Unassigned protein	Tamrabta	-1.99324	8.11126	-4.9488	0.000981894	0.0267292	-0.596374
17582	AllPine_b_c20044	sp_v3.0_unigene187990			unclassified	Tamrabta	-0.590876	7.61631	-4.94813	0.000982755	0.0267292	-0.597286
13194	Contig9534	sp_v3.0_unigene9534	AT5G60990.1	NP_568931.1	pfam00270, DEAD, DEAD/DEAH box helicase	Tamrabta	-0.509482	8.97784	-4.95792	0.00097032	0.0267292	-0.584035
28289	Contig35647	sp_v3.0_unigene35647	AT1G51310.1	NP_175542.2	tRNA (5-methylaminomethyl-2-thiouridylate)-methyltransferase, putative n=1 Tax=Ricinus communis RepID=B9RIE1_RICCO	Tamrabta	-0.508423	8.00618	-4.94491	0.00098688	0.0267292	-0.601644
32381	Contig4033	sp_v3.0_unigene4033	AT1G72320.1	NP_974130.1	Unassigned protein		-0.452804	7.66681	-4.94742	0.000983659	0.0267292	-0.598243
43013	Contig26002	sp_v3.0_unigene26002	AT3G59980.1	NP_191557.1	Nucleic acid-binding, OB-fold-like protein [Arabidopsis thaliana] emb|CAB75817.1| putative protein [Arabidopsis thaliana] gb|AAK76594.1| unknown protein [Arabidopsis thaliana] gb|AAM44914.1| unknown protein [Arabidopsis thaliana] gb|AAM63861.1| unknown [Arabidopsis thaliana] gb|AEE79995.1| Nucleic acid-binding, OB-fold-like protein [Arabidopsis thaliana]	Leiria	0.786641	7.81152	4.95476	0.000974317	0.0267292	-0.588313
28376	AllPine_b_c13930	sp_v3.0_unigene185730			Unassigned protein	Leiria	0.802897	8.71962	4.94671	0.000984563	0.0267292	-0.599199
38456	AllPine_a_c25680	sp_v3.0_unigene100402	AT1G04220.1	NP_171918.1	3-ketoacyl-CoA synthase n=1 Tax=Picea sitchensis RepID=D5A9Z6_PICSI	Leiria	0.837542	7.39715	4.9468	0.000984454	0.0267292	-0.599083
28423	Contig12476	sp_v3.0_unigene12476	AT1G42540.1	NP_174978.1	glutamate receptor 3.3 [Arabidopsis thaliana] sp|Q9C8E7.1|GLR33_ARATH RecName: Full=Glutamate receptor 3.3; AltName: Full=Ligand-gated ion channel 3.3; Flags: Precursor gb|AAG51316.1|AC025815_3 ligand-gated ion channel, putative [Arabidopsis thaliana] gb|AEE31925.1| glutamate receptor 3.3 [Arabidopsis thaliana]	Tamrabta	-0.996091	7.59983	-4.93113	0.00100474	0.0268431	-0.620307
42279	Contig27508	sp_v3.0_unigene27508	AT2G37710.1	NP_181307.1	receptor lectin kinase [Arabidopsis thaliana] sp|O80939.1|LRK41_ARATH RecName: Full=L-type lectin-domain containing receptor kinase IV.1; Short=Arabidopsis thaliana lectin-receptor kinase e; Short=AthlecRK-e; Short=LecRK-IV.1; AltName: Full=Lectin Receptor Kinase 1; Flags: Precursor gb|AAC23641.1| putative receptor-like protein kinase [Arabidopsis thaliana] gb|AAM13890.1| putative receptor protei…	Tamrabta	-0.786263	7.37761	-4.92395	0.00101419	0.0268431	-0.630054
14747	Contig10346	sp_v3.0_unigene10346	AT2G46500.1	NP_566076.1	Ubiquitin, putative n=1 Tax=Ricinus communis RepID=B9RSH8_RICCO	Tamrabta	-0.503454	8.96981	-4.939	0.000994491	0.0268431	-0.609639
36034	Contig6062	sp_v3.0_unigene6062	AT1G12800.1	NP_172740.1	S1 RNA-binding domain-containing protein [Arabidopsis thaliana] gb|AAK76665.1| putative heat shock factor protein hsf8 [Arabidopsis thaliana] gb|AAN71967.1| putative heat shock factor protein hsf8 [Arabidopsis thaliana] dbj|BAH30290.1| hypothetical protein [Arabidopsis thaliana] gb|AEE28930.1| S1 RNA-binding domain-containing protein [Arabidopsis thaliana]		0.426984	9.18436	4.93719	0.000996844	0.0268431	-0.612098
11401	GG46A6U02HB73K	sp_v3.0_unigene72665	AT3G55760.1	NP_191135.1	Unassigned protein		0.471179	7.45603	4.92916	0.00100733	0.0268431	-0.622984
22100	Contig6067	sp_v3.0_unigene6067	AT4G33925.1	NP_567942.1	Unassigned protein	Leiria	0.694373	7.15088	4.92358	0.00101468	0.0268431	-0.630549
26549	Contig27011	sp_v3.0_unigene27011	AT2G33180.1	NP_180876.1	Unassigned protein	Leiria	0.716353	8.76535	4.92537	0.00101231	0.0268431	-0.628116
395	Contig20676	sp_v3.0_unigene20676	AT3G14240.1	NP_566483.1	putative subtilisin serine protease [Arabidopsis thaliana]	Leiria	0.730895	11.4108	4.92278	0.00101574	0.0268431	-0.631639
20978	AllPine_a_c6562	sp_v3.0_unigene93876	AT1G54540.1	NP_175856.1	pfam03168, LEA_2, Late embryogenesis abundant protein	Leiria	0.733676	8.88039	4.93367	0.00100142	0.0268431	-0.616861
25324	CL783Contig1	sp_v3.0_unigene47811			BolA domain containing protein	Leiria	2.39604	8.52616	4.93399	0.001001	0.0268431	-0.616428
31912	Contig37912	sp_v3.0_unigene37912	AT1G70730.3	NP_001154465.1	phosphoglucomutase [Bambusa oldhamii]	Tamrabta	-0.605887	10.713	-4.91542	0.00102554	0.0269712	-0.641629
2196	Contig2540	sp_v3.0_unigene2540	AT1G76940.1	NP_001185414.1	RNA-binding protein [Medicago truncatula]		-0.389401	9.16528	-4.91679	0.0010237	0.0269712	-0.63976
28386	Contig12283	sp_v3.0_unigene12283	AT2G27090.1	NP_180277.1	DUF632 domain containing protein	Tamrabta	-0.73263	9.20374	-4.90499	0.0010396	0.0271443	-0.655802
20368	Contig13613	sp_v3.0_unigene13613	AT2G43650.1	NP_850397.1	Putative Sas10/Utp3 family protein, identical [Solanum demissum]		-0.496221	8.80644	-4.90606	0.00103814	0.0271443	-0.654342
30215	Contig27511	sp_v3.0_unigene27511	AT1G49850.1	NP_564556.1	RING-H2 finger protein RHY1a [Arabidopsis thaliana]		0.458618	10.0486	4.90784	0.00103574	0.0271443	-0.65193
37797	Contig8953	sp_v3.0_unigene8953	AT3G45300.1	NP_190116.1	RecName: Full=Isovaleryl-CoA dehydrogenase 1, mitochondrial; Short=IVD 1; Flags: Precursor emb|CAC08233.1| isovaleryl-CoA dehydrogenase [Solanum tuberosum]	Tamrabta	-0.720332	7.42048	-4.90286	0.0010425	0.0271548	-0.658696
31676	Contig796	sp_v3.0_unigene796	AT2G46240.1	NP_182147.1	BCL-2-associated athanogene 6 [Arabidopsis thaliana] gb|AAC62882.1| hypothetical protein [Arabidopsis thaliana] gb|AEC10664.1| BCL-2-associated athanogene 6 [Arabidopsis thaliana]	Tamrabta	-0.635611	8.18215	-4.90044	0.0010458	0.0271758	-0.661985
41731	Contig23948	sp_v3.0_unigene23948	AT1G72170.1	NP_565036.1	DUF543 domain containing protein	Tamrabta	-0.566166	9.09361	-4.89521	0.00105298	0.0272973	-0.66911
33467	Contig3200	sp_v3.0_unigene3200	AT1G53210.1	NP_564623.2	pfam01699, Na_Ca_ex, Sodium/calcium exchanger protein	Tamrabta	-1.04617	8.09515	-4.88253	0.0010706	0.0276225	-0.686378
16735	AllPine_a_rep_C72076	sp_v3.0_unigene127539	AT1G06680.1	NP_001117239.1	Oxygen-evolving enhancer protein 2 n=1 Tax=Sequoia sempervirens RepID=E5FXB2_SEQSE	Leiria	0.512158	14.7545	4.883	0.00106995	0.0276225	-0.685744
43962	HIF1XHV01BDPH7	sp_v3.0_unigene167704	AT1G56290.1	NP_564716.1	CwfJ-like protein [Arabidopsis thaliana] gb|AAL07054.1| unknown protein [Arabidopsis thaliana] gb|AAM14336.1| unknown protein [Arabidopsis thaliana] gb|AEE33374.1| CwfJ-like protein [Arabidopsis thaliana]	Tamrabta	-0.5456	8.35163	-4.876	0.0010798	0.0276633	-0.695284
14952	AllPine_a_c23736	sp_v3.0_unigene99824	AT3G23920.1	NP_189034.1	Beta-amylase n=1 Tax=Brassica napus RepID=Q8W2D8_BRANA	Leiria	0.618171	7.86514	4.87605	0.00107973	0.0276633	-0.695217
3221	Contig36148	sp_v3.0_unigene36148			Drf_FH1 multi-domain protein	Leiria	1.57624	7.69442	4.87611	0.00107964	0.0276633	-0.695132
30163	Contig10273	sp_v3.0_unigene10273	AT5G42650.1	NP_199079.1	Cytochrome P450 n=1 Tax=Panax notoginseng RepID=F4YF70_9APIA	Leiria	0.74479	11.2518	4.85474	0.00111036	0.0283793	-0.72432
37899	Contig363	sp_v3.0_unigene363	AT3G14690.1	NP_188087.1	[Q] COG2124 Cytochrome P450	Tamrabta	-0.508576	8.20021	-4.85207	0.00111427	0.0284125	-0.727978
33709	Contig138	sp_v3.0_unigene138	AT4G11130.1	NP_192851.1	putative RNA-dependent RNA polymerase RdRP2 [Nicotiana benthamiana]	Leiria	0.615994	7.33688	4.8489	0.00111892	0.0284644	-0.732312
2043	Contig9080	sp_v3.0_unigene9080	AT3G03380.1	NP_566204.2	Protein binding protein, putative n=1 Tax=Ricinus communis RepID=B9T3Z6_RICCO		-0.499777	7.53484	-4.84306	0.00112754	0.0285759	-0.7403
27752	AllPine_a_c15895	sp_v3.0_unigene96666			Histone, putative n=1 Tax=Plasmodium vivax SaI-1 RepID=A5K415_PLAVS		-0.383619	7.38318	-4.84238	0.00112855	0.0285759	-0.741231
40747	Contig4180	sp_v3.0_unigene4180	AT1G74450.1	NP_565086.1	DUF793 domain containing protein		0.384079	8.59521	4.83729	0.00113613	0.0287012	-0.748203
18106	Contig12351	sp_v3.0_unigene12351	AT1G10830.1	NP_563879.1	pfam07298, NnrU, NnrU protein		-0.459094	9.52176	-4.82254	0.00115843	0.0291969	-0.76843
41079	Contig115	sp_v3.0_unigene115	AT1G36990.1	NP_174891.1	Unassigned protein		-0.409969	7.78174	-4.81759	0.00116602	0.0293201	-0.775219
16933	AllPine_a_rep_C70111	sp_v3.0_unigene127321	AT2G27110.1	NP_001031428.1	Unassigned protein	Tamrabta	-1.01181	9.98283	-4.80827	0.00118046	0.0295318	-0.788027
16847	Contig1054	sp_v3.0_unigene1054	AT5G10460.1	NP_196608.2	Catalytic, putative n=1 Tax=Ricinus communis RepID=B9SFT8_RICCO	Tamrabta	-0.620239	9.95828	-4.80691	0.00118257	0.0295318	-0.789891
31424	Contig28661	sp_v3.0_unigene28661	AT3G13540.1	NP_187963.1	Myb transcription factor [Vitis vinifera]	Tamrabta	-0.541469	10.1263	-4.81031	0.00117729	0.0295318	-0.785228
35185	Contig8650	sp_v3.0_unigene8650	AT5G17620.1	NP_568354.1	nuclear matrix protein 1 [Arabidopsis thaliana]		0.482893	7.84126	4.80391	0.00118728	0.0295815	-0.794024
6918	Contig17674	sp_v3.0_unigene17674	AT3G51030.1	NP_190672.1	Thioredoxin H-type n=5 Tax=Picea RepID=TRXH_PICMA	Tamrabta	-0.788302	9.852	-4.79829	0.00119613	0.0297084	-0.801749
29248	Contig16931	sp_v3.0_unigene16931			Unassigned protein		-0.348558	7.46494	-4.79378	0.00120329	0.0297084	-0.807958
9500	Contig8638	sp_v3.0_unigene8638			Unassigned protein	Leiria	0.970346	8.24486	4.7942	0.00120262	0.0297084	-0.807382
32374	Contig34686	sp_v3.0_unigene34686			unclassified	Leiria	1.67473	7.52766	4.79386	0.00120316	0.0297084	-0.807844
13714	Contig24908	sp_v3.0_unigene24908	AT5G62140.1	NP_201020.1	Unassigned protein		0.464407	9.82367	4.79004	0.00120925	0.0297881	-0.813103
11096	Contig20060	sp_v3.0_unigene20060	AT3G15353.1	NP_566509.1	Metallothionein-like protein EMB30 n=6 Tax=Picea RepID=MT3_PICGL	Leiria	0.718803	8.23273	4.78707	0.00121402	0.029838	-0.817198
35581	Contig2347	sp_v3.0_unigene2347	AT1G35180.1	NP_174751.2	TRAM, LAG1 and CLN8 (TLC) lipid-sensing domain containing protein [Arabidopsis thaliana] gb|AAR24215.1| At1g35180 [Arabidopsis thaliana] gb|AAU05502.1| At3g16870 [Arabidopsis thaliana] gb|AEE31763.1| TRAM, LAG1 and CLN8 (TLC) lipid-sensing domain containing protein [Arabidopsis thaliana]	Tamrabta	-0.62392	9.71913	-4.77471	0.00123406	0.0302623	-0.834235
26140	Contig8082	sp_v3.0_unigene8082	AT3G05010.1	NP_566244.1	Tmemb_40 domain containing protein		-0.453139	7.15002	-4.77184	0.00123876	0.0303093	-0.838192
12865	GD4IA4404IE6CG	sp_v3.0_unigene79176	AT5G10460.1	NP_196608.2	HAD-superfamily hydrolase, subfamily IIA n=2 Tax=Zea mays RepID=B6TMM7_MAIZE	Tamrabta	-0.615322	10.0977	-4.76809	0.00124495	0.0303243	-0.843374
28400	AllPine_a_c84356	sp_v3.0_unigene131224	AT1G11680.1	NP_172633.1	Obtusifoliol-14-demethylase n=5 Tax=Solanaceae RepID=A0PFU3_PETHY		0.469898	8.13034	4.7688	0.00124377	0.0303243	-0.842389
13545	Contig36767	sp_v3.0_unigene36767	AT4G17550.1	NP_193488.2	Putative glycerol-3-phosphate transporter 4 n=2 Tax=Brassicaceae RepID=GLPT4_ARATH	Tamrabta	-1.87804	8.90822	-4.76374	0.00125215	0.0303521	-0.849381
9763	AllPine_b_c1752	sp_v3.0_unigene182948			unclassified		0.383061	7.11598	4.7623	0.00125455	0.0303521	-0.851371
15674	Contig15692	sp_v3.0_unigene15692			DUF2419 domain containing protein	Leiria	0.58702	8.25099	4.75569	0.0012656	0.0303521	-0.860496
36599	Contig15534	sp_v3.0_unigene15534	AT3G25940.1	NP_566786.1	DNA-directed RNA polymerase subunit (Fragment) n=1 Tax=Vitis vinifera RepID=E0CQ93_VITVI	Leiria	0.590953	7.93589	4.75991	0.00125853	0.0303521	-0.854667
25856	Contig33525	sp_v3.0_unigene33525	AT2G39725.1	NP_565912.1	Unassigned protein	Leiria	0.60061	7.36263	4.75668	0.00126393	0.0303521	-0.859123
43103	CL1165Contig1	sp_v3.0_unigene40598	AT3G01410.1	NP_001078087.1	Unassigned protein	Leiria	0.778843	7.73688	4.75846	0.00126096	0.0303521	-0.85667
17410	Contig20028	sp_v3.0_unigene20028	AT5G59320.1	NP_568905.1	Non-specific lipid-transfer protein n=4 Tax=Pinus RepID=NLTP_PINTA	Leiria	1.52838	7.91436	4.75729	0.00126292	0.0303521	-0.858288
18292	Contig1599	sp_v3.0_unigene1599	AT1G10370.1	NP_172508.4	Tau class glutathione S-transferase n=3 Tax=Pinus RepID=Q4PNY9_PINTB	Tamrabta	-2.59463	10.234	-4.74848	0.00127778	0.030577	-0.870465
31080	Contig6778	sp_v3.0_unigene6778	AT5G16080.1	NP_197112.1	Catalytic, putative n=1 Tax=Ricinus communis RepID=B9SHS6_RICCO	Tamrabta	-1.14219	7.9683	-4.74223	0.00128845	0.0307645	-0.879112
17245	GG46A6U02G9JVX	sp_v3.0_unigene70198			Unassigned protein	Leiria	0.745941	8.5233	4.73597	0.00129924	0.0309543	-0.887791
27389	Contig29455	sp_v3.0_unigene29455			DSS1_SEM1 domain containing protein		0.435085	6.99026	4.7295	0.00131048	0.0311539	-0.896753
12217	Contig11614	sp_v3.0_unigene11614	AT5G54250.1	NP_851188.1	Cyclic nucleotide-gated ion channel, putative n=1 Tax=Ricinus communis RepID=B9SIE1_RICCO	Tamrabta	-1.27041	10.1072	-4.71548	0.00133521	0.0315352	-0.916203
43067	Contig3224	sp_v3.0_unigene3224	AT4G39330.1	NP_195643.1	Putative sinapyl alcohol dehydrogenase (Fragment) n=1 Tax=Pinus banksiana RepID=E5F5P1_PINBN	Tamrabta	-0.861643	8.92943	-4.71591	0.00133444	0.0315352	-0.915606
6373	HLKU4M001B3ERS	sp_v3.0_unigene148795	AT3G22430.1	NP_566707.2	pfam03468, XS, XS domain		0.407636	7.34627	4.71864	0.00132958	0.0315352	-0.911811
15199	Contig11894	sp_v3.0_unigene11894	AT3G19590.1	NP_566644.1	cell cycle arrest protein BUB3 [Arabidopsis thaliana] dbj|BAB02543.1| mitotic checkpoint protein [Arabidopsis thaliana] gb|AAM64953.1| mitotic checkpoint protein, putative [Arabidopsis thaliana] gb|AAO42274.1| putative mitotic checkpoint protein [Arabidopsis thaliana] gb|AAP04137.1| putative mitotic checkpoint protein [Arabidopsis thaliana] gb|AEE76263.1| cell cycle arrest protein BUB3 [Arabidops…		0.420381	8.88895	4.71295	0.00133972	0.0315733	-0.919713
7702	Contig29651	sp_v3.0_unigene29651	AT1G63220.1	NP_176511.1	putative elicitor-responsive gene [Arabidopsis thaliana]	Tamrabta	-0.811056	7.30206	-4.70899	0.00134682	0.0316038	-0.925214
22318	Contig5488	sp_v3.0_unigene5488	AT1G16520.1	NP_564000.2	Mnd1 multi-domain protein	Leiria	0.777673	11.1332	4.71057	0.00134399	0.0316038	-0.923024
25055	Contig236	sp_v3.0_unigene236	AT2G03820.1	NP_178476.1	Nonsense-mediated mRNA decary protein 3 n=1 Tax=Taiwania cryptomerioides RepID=B3ST70_9CONI	Tamrabta	-0.717421	7.96177	-4.70516	0.00135372	0.0316295	-0.930533
39627	Contig33122	sp_v3.0_unigene33122	AT3G54420.1	NP_191010.1	Class IV chitinase n=7 Tax=Pinaceae RepID=C3VP99_PSEMZ	Tamrabta	-0.684798	6.85868	-4.70657	0.00135117	0.0316295	-0.928572
11554	GG46A6U01DUJYR	sp_v3.0_unigene69284	AT1G50660.1	NP_175481.1	Unassigned protein	Leiria	0.6715	7.6072	4.70209	0.00135928	0.0316914	-0.934797
22483	Contig2814	sp_v3.0_unigene2814	AT3G42050.1	NP_189791.1	RecName: Full=Probable V-type proton ATPase subunit H; Short=V-ATPase subunit H; AltName: Full=Vacuolar proton pump subunit H dbj|BAC57732.1| putative vacuolar ATP synthase subunit H [Oryza sativa Japonica Group] dbj|BAG90555.1| unnamed protein product [Oryza sativa Japonica Group]	Tamrabta	-1.02927	8.49647	-4.67788	0.00140405	0.031915	-0.968511
14475	Contig5675	sp_v3.0_unigene5675	AT4G03560.1	NP_567258.1	Voltage-dependent calcium channel protein TPC1 n=2 Tax=Andropogoneae RepID=B6SP34_MAIZE	Tamrabta	-0.612603	8.90786	-4.67958	0.00140085	0.031915	-0.966142
42675	AllPine_a_c13351	sp_v3.0_unigene95649	AT4G20760.1	NP_193808.2	Rossmann-fold NAD(P)-binding domain-containing protein [Arabidopsis thaliana] gb|AAK96505.1| AT4g20760/F21C20_110 [Arabidopsis thaliana] gb|AAN38697.1| At4g20760/F21C20_110 [Arabidopsis thaliana] gb|AEE84358.1| Rossmann-fold NAD(P)-binding domain-containing protein [Arabidopsis thaliana]		-0.456525	8.02727	-4.68853	0.00138416	0.031915	-0.953666
38223	Contig2605	sp_v3.0_unigene2605	AT4G07990.1	NP_567329.2	chaperone DnaJ-domain containing protein [Arabidopsis thaliana] gb|AAM67538.1| unknown protein [Arabidopsis thaliana] gb|AEE82589.1| chaperone DnaJ-domain containing protein [Arabidopsis thaliana]		-0.389764	7.19542	-4.69248	0.00137687	0.031915	-0.948175
22690	Contig24991	sp_v3.0_unigene24991	AT3G63520.1	NP_191911.1	Carotenoid 9,10(9',10')-cleavage dioxygenase n=1 Tax=Crocus sativus RepID=CCD_CROSA		0.419467	11.6141	4.69398	0.0013741	0.031915	-0.946079
30639	AllPine_a_c16354	sp_v3.0_unigene208372			Unassigned protein	Leiria	0.531982	8.27085	4.68804	0.00138507	0.031915	-0.954355
10454	AllPine_a_c25653	sp_v3.0_unigene100390	AT5G62530.1	NP_568955.1	Putative aldehyde dehydrogenase n=1 Tax=Oryza sativa Japonica Group RepID=Q6L5I4_ORYSJ	Leiria	0.542434	9.58768	4.68745	0.00138617	0.031915	-0.955175
23085	G5KS2UX02G0S2Y	sp_v3.0_unigene64343			DUF3633 domain containing protein	Leiria	0.547151	8.0351	4.68403	0.00139253	0.031915	-0.95994
39003	Contig12199	sp_v3.0_unigene12199			Unassigned protein	Leiria	0.659303	8.23807	4.68378	0.00139299	0.031915	-0.960282
11326	Contig6457	sp_v3.0_unigene6457	AT1G12220.1	NP_001184970.1	Disease resistance protein RFL1, putative n=1 Tax=Ricinus communis RepID=B9RV41_RICCO	Leiria	0.674978	7.68103	4.68203	0.00139626	0.031915	-0.962725
27265	Contig22147	sp_v3.0_unigene22147	AT5G04010.1	NP_196021.2	F-box protein [Arabidopsis thaliana] sp|Q5EAF6.1|FB336_ARATH RecName: Full=Probable F-box protein At5g04010; AltName: Full=Non-specific F-box protein gb|AAW81721.1| At5g04010 [Arabidopsis thaliana] gb|AED90684.1| F-box protein [Arabidopsis thaliana]	Leiria	0.725678	7.67934	4.68517	0.00139041	0.031915	-0.958352
7780	Contig11375	sp_v3.0_unigene11375	AT5G65840.1	NP_201385.2	Unassigned protein	Leiria	1.03821	7.16988	4.67809	0.00140365	0.031915	-0.968213
36309	Contig8701	sp_v3.0_unigene8701	AT1G57770.1	NP_176088.2	FAD/NAD(P)-binding oxidoreductase domain-containing protein [Arabidopsis thaliana] gb|AAG29233.1|AC079732_4 hypothetical protein [Arabidopsis thaliana] gb|AAL38754.1| unknown protein [Arabidopsis thaliana] gb|AAM91765.1| unknown protein [Arabidopsis thaliana] gb|AEE33463.1| FAD/NAD(P)-binding oxidoreductase domain-containing protein [Arabidopsis thaliana]		0.466669	10.3764	4.67272	0.00141379	0.0320694	-0.975701
8136	Contig30520	sp_v3.0_unigene30520			Unassigned protein	Tamrabta	-0.539261	7.73591	-4.66668	0.00142529	0.0322007	-0.98413
38397	F51TW9002IQG54	sp_v3.0_unigene57060	AT3G27690.1	NP_189406.1	Chlorophyll a-b binding protein type I, chloroplastic n=12 Tax=Pinaceae RepID=CB21_PINTH	Leiria	1.15633	11.2115	4.66657	0.00142549	0.0322007	-0.984279
4930	AllPine_a_c10784	sp_v3.0_unigene94739	AT3G04730.1	NP_187124.1	Auxin-induced protein 1 n=1 Tax=Pinus taeda RepID=Q7XYT6_PINTA	Leiria	0.566656	7.27103	4.66207	0.00143412	0.0323286	-0.990559
9849	AllPine_b_rep_C46216	sp_v3.0_unigene201949	AT5G41010.1	NP_198917.1	DNA-directed RNA Polymerase II subunit K [Arabidopsis thaliana] dbj|BAB09703.1| unnamed protein product [Arabidopsis thaliana] gb|AAK76628.1| unknown protein [Arabidopsis thaliana] gb|AAL85038.1| unknown protein [Arabidopsis thaliana] gb|AAM67289.1| DNA directed RNA polymerase II polypeptide K [Arabidopsis thaliana] gb|AED94625.1| DNA-directed RNA Polymerase II subunit K [Arabidopsis thaliana]	Tamrabta	-0.57673	8.93475	-4.6529	0.00145189	0.0326615	-1.00337
41744	F51TW9002IELJL	sp_v3.0_unigene56716			Unassigned protein	Leiria	0.712406	7.48358	4.65072	0.00145615	0.0326899	-1.00642
480	AllPine_a_c34609	sp_v3.0_unigene103959			MRP-like ABC transporter n=4 Tax=Oryza sativa RepID=Q8GU64_ORYSJ	Tamrabta	-0.932832	8.55938	-4.63836	0.00148056	0.0331168	-1.02371
6029	GDTE5QK01BEQSG	sp_v3.0_unigene81034			Chalcone synthase (Fragment) n=1 Tax=Malus x domestica RepID=CHSY_MALDO	Tamrabta	-0.902091	10.149	-4.63628	0.0014847	0.0331168	-1.02662
36341	Contig6032	sp_v3.0_unigene6032	AT4G28080.1	NP_194537.7	Unassigned protein	Tamrabta	-0.853509	10.026	-4.62941	0.00149851	0.0331168	-1.03625
31252	Contig338	sp_v3.0_unigene338	AT2G46920.1	NP_850464.1	Protein phosphatase 2c, putative n=1 Tax=Ricinus communis RepID=B9RN12_RICCO	Tamrabta	-0.528178	7.80341	-4.62591	0.00150558	0.0331168	-1.04115
26884	Contig9442	sp_v3.0_unigene9442	AT3G48560.1	NP_190425.1	Acetolactate synthase n=1 Tax=Picea sitchensis RepID=B8LK99_PICSI		-0.415931	7.98947	-4.63322	0.00149083	0.0331168	-1.0309
8202	AllPine_a_rep_C111218	sp_v3.0_unigene143528			SPT2 domain containing protein		0.317756	8.45499	4.62832	0.0015007	0.0331168	-1.03777
4352	AllPine_a_c29457	sp_v3.0_unigene101738	AT2G31450.1	NP_001077988.1	endonuclease III homologue [Oryza sativa Japonica Group] gb|AAX96333.1| endonuclease III homologue [Oryza sativa Japonica Group] gb|EEC67986.1| hypothetical protein OsI_35754 [Oryza sativa Indica Group] gb|EEE51951.1| hypothetical protein OsJ_33589 [Oryza sativa Japonica Group]		0.468913	8.17274	4.62723	0.00150291	0.0331168	-1.0393
16141	Contig2008	sp_v3.0_unigene2008			7TM_GPCR_Srz multi-domain protein	Leiria	0.570855	8.84771	4.6324	0.00149248	0.0331168	-1.03205
1705	Contig21360	sp_v3.0_unigene21360	AT2G14900.1	NP_179096.1	GAST1 protein, putative n=1 Tax=Ricinus communis RepID=B9R733_RICCO	Leiria	0.660075	7.15485	4.62743	0.00150251	0.0331168	-1.03902
581	Contig9554	sp_v3.0_unigene9554	AT5G65720.1	NP_201373.1	cysteine desulfurase 1 [Arabidopsis thaliana] sp|O49543.1|NFS1_ARATH RecName: Full=Cysteine desulfurase 1, mitochondrial; AltName: Full=Protein AtMtNifS; Flags: Precursor gb|AAK00758.1|AF229854_1 cysteine desulfurase [Arabidopsis thaliana] emb|CAA16686.1| pyridoxal-phosphate-dependent aminotransferase - like protein [Arabidopsis thaliana] emb|CAB64727.1| nifS-like protein [Arabidopsis thaliana] d…	Leiria	0.71271	10.806	4.62752	0.00150232	0.0331168	-1.03889
36508	Contig17787	sp_v3.0_unigene17787	AT3G45770.1	NP_974388.1	trans-2-enoyl-CoA reductase [Dictyostelium discoideum AX4] sp|Q54YT4.1|MECR_DICDI RecName: Full=Trans-2-enoyl-CoA reductase, mitochondrial; Flags: Precursor gb|EAL68220.1| trans-2-enoyl-CoA reductase [Dictyostelium discoideum AX4]		-0.350274	8.63268	-4.61887	0.00151994	0.0333121	-1.05102
2968	Contig22677	sp_v3.0_unigene22677	AT2G27290.1	NP_565645.1	DUF1279 domain containing protein	Leiria	1.3546	7.97302	4.61856	0.00152058	0.0333121	-1.05146
10535	bioGeCo1_euler_11152	sp_v3.0_unigene207835	AT2G24230.1	NP_850049.1	putative receptor-like protein kinase [Arabidopsis thaliana]	Tamrabta	-0.644164	7.36668	-4.61275	0.00153255	0.0335068	-1.05961
28251	AllPine_a_rep_C71807	sp_v3.0_unigene127510			Unassigned protein	Leiria	1.06737	7.61063	4.61026	0.00153771	0.0335522	-1.06311
7474	Contig7692	sp_v3.0_unigene7692	AT5G20040.3	NP_851043.1	ATP binding protein, putative n=1 Tax=Ricinus communis RepID=B9SE49_RICCO	Tamrabta	-0.565983	7.64684	-4.60073	0.00155761	0.0339186	-1.07649
14317	CL984Contig1	sp_v3.0_unigene47819			unclassified	Leiria	0.649085	7.77144	4.59736	0.00156473	0.0340056	-1.08123
4131	Contig18583	sp_v3.0_unigene18583	AT1G11760.1	NP_172641.2	Unassigned protein		-0.360044	7.92132	-4.59354	0.00157282	0.0340454	-1.08659
4164	AllPine_b_c37387	sp_v3.0_unigene196793			unclassified	Leiria	0.784425	7.91388	4.59479	0.00157016	0.0340454	-1.08484
2999	Contig28131	sp_v3.0_unigene28131			DUF561 domain containing protein	Leiria	0.540047	9.41633	4.59097	0.00157831	0.0340965	-1.09022
1500	Contig18145	sp_v3.0_unigene18145	AT1G26760.1	NP_173998.2	SET domain-containing protein C (Fragment) n=15 Tax=Pinus RepID=B0ZR10_PINTA	Leiria	1.35032	7.32994	4.57827	0.00160566	0.0346186	-1.10809
20456	Contig12672	sp_v3.0_unigene12672	AT3G13300.1	NP_850576.1	enhancer of mRNA-decapping protein 4 [Arabidopsis thaliana] gb|AEE75331.1| enhancer of mRNA-decapping protein 4 [Arabidopsis thaliana]	Tamrabta	-0.581789	8.60737	-4.57665	0.0016092	0.0346264	-1.11038
16348	Contig35530	sp_v3.0_unigene35530			Unassigned protein	Tamrabta	-1.11338	10.4795	-4.57464	0.00161358	0.0346523	-1.11321
39222	Contig30434	sp_v3.0_unigene30434	AT3G06150.1	NP_187266.1	Unassigned protein	Leiria	0.822383	7.84197	4.56751	0.00162924	0.0349196	-1.12325
19067	Contig12022	sp_v3.0_unigene12022	AT3G52800.1	NP_190848.1	zinc finger protein [Zea mays] gb|ABS83244.1| AN13 [Zea mays] gb|ACG36018.1| zinc finger A20 and AN1 domains-containing protein [Zea mays] gb|ACG48526.1| zinc finger A20 and AN1 domains-containing protein [Zea mays]		0.349628	7.98019	4.5623	0.00164081	0.0350986	-1.13062
1984	Contig27147	sp_v3.0_unigene27147	AT5G11280.1	NP_568247.1	Unassigned protein	Tamrabta	-0.641817	8.52066	-4.55899	0.00164819	0.0351872	-1.13528
6600	Contig30918	sp_v3.0_unigene30918	AT3G54210.1	NP_190989.1	Ribosomal protein L17, putative n=1 Tax=Ricinus communis RepID=B9S1V8_RICCO	Leiria	0.899115	7.80148	4.55584	0.00165526	0.035269	-1.13973
38997	Contig173	sp_v3.0_unigene173	AT4G14746.1	NP_680687.2	Unassigned protein	Tamrabta	-0.541018	7.94605	-4.54357	0.00168308	0.0357221	-1.15707
19096	Contig5489	sp_v3.0_unigene5489	AT5G28910.2	NP_001031963.1	Unassigned protein		0.34573	7.7158	4.54389	0.00168235	0.0357221	-1.15662
15958	HA8LWWM01EOCNP	sp_v3.0_unigene164749	AT3G55760.1	NP_191135.1	Unassigned protein		0.386167	7.0181	4.54027	0.00169064	0.0358127	-1.16173
34922	AllPine_a_rep_C114228	sp_v3.0_unigene144381			Tau class glutathione S-transferase n=3 Tax=Pinus RepID=Q4PNY9_PINTB	Tamrabta	-2.56331	10.529	-4.53821	0.00169538	0.0358363	-1.16464
42972	Contig37442	sp_v3.0_unigene37442	AT4G36810.1	NP_195399.1	Geranylgeranyl diphosphate synthase n=1 Tax=Ginkgo biloba RepID=Q64KQ5_GINBI	Tamrabta	-1.36067	7.53892	-4.53693	0.00169834	0.0358363	-1.16645
26823	F5V9AAZ02HKBYC	sp_v3.0_unigene57330			Chitinase (Class II) n=1 Tax=Arachis hypogaea RepID=Q42515_ARAHY	Tamrabta	-1.23748	8.16983	-4.52956	0.00171546	0.0361276	-1.17689
18163	GG46A6U02FZ49S	sp_v3.0_unigene71406			Unassigned protein		-0.339824	7.40263	-4.5242	0.00172803	0.0362547	-1.18448
10756	Contig29728	sp_v3.0_unigene29728	AT4G13830.2	NP_193119.1	DnaJ-like protein isoform n=1 Tax=Solanum phureja RepID=Q0GA60_9SOLN	Leiria	0.711341	7.5575	4.52274	0.00173149	0.0362547	-1.18656
28761	Contig32409	sp_v3.0_unigene32409	AT5G66550.1	NP_201456.2	Maf-like protein [Arabidopsis thaliana] gb|AED98228.1| Maf-like protein [Arabidopsis thaliana]	Leiria	0.821884	7.13139	4.52301	0.00173085	0.0362547	-1.18617
37381	Contig9524	sp_v3.0_unigene9524	AT3G07150.1	NP_187371.1	Unassigned protein		0.458506	7.16496	4.521	0.00173559	0.0362709	-1.18902
16963	Contig20738	sp_v3.0_unigene20738	AT1G80300.1	NP_178146.1	putative plastidic ATP/ADP transporter [Oryza sativa Japonica Group]	Tamrabta	-0.742832	11.5048	-4.51747	0.00174397	0.0363567	-1.19402
1930	CL2804Contig1	sp_v3.0_unigene40688	AT3G56160.1	NP_191175.2	PREDICTED: similar to bile acid:sodium symporter n=1 Tax=Vitis vinifera RepID=UPI00019858D6		-0.478523	8.55199	-4.51645	0.00174638	0.0363567	-1.19546
25635	Contig34315	sp_v3.0_unigene34315	AT3G09110.1	NP_187523.2	DUF674 domain containing protein	Leiria	2.20813	9.2524	4.5121	0.00175678	0.0365034	-1.20164
18877	GD4IA4404JV74X	sp_v3.0_unigene79797	AT1G73430.1	NP_001117595.1	putative tethering factor SEC34 (ISS) [Ostreococcus tauri] emb|CAL52453.1| putative tethering factor SEC34 (ISS) [Ostreococcus tauri]	Tamrabta	-0.643769	9.85978	-4.50894	0.00176437	0.036545	-1.20612
35612	Contig18544	sp_v3.0_unigene18544	AT1G15370.1	NP_172989.1	COPZ2; Zeta2-COP		0.475014	10.0234	4.50847	0.00176549	0.036545	-1.20678
7078	AllPine_a_c9714	sp_v3.0_unigene94461	AT5G19440.1	NP_197445.1	Cinnamyl alcohol dehydrogenase n=4 Tax=Rosaceae RepID=Q2Z1Z0_PRUMU	Tamrabta	-0.846858	10.3999	-4.48971	0.00181132	0.0371394	-1.23343
41847	Contig7485	sp_v3.0_unigene7485	AT1G64550.1	NP_176636.1	ABC transporter F family member 3 [Arabidopsis thaliana] sp|Q8H0V6.1|AB3F_ARATH RecName: Full=ABC transporter F family member 3; Short=ABC transporter ABCF.3; Short=AtABCF3; AltName: Full=GCN20-type ATP-binding cassette protein GCN3 gb|AAN72026.1| ABC transporter protein, putative [Arabidopsis thaliana] gb|AAQ65167.1| At1g64550 [Arabidopsis thaliana] gb|AEE34252.1| ABC transporter F family member…	Tamrabta	-0.540625	7.15542	-4.49094	0.00180829	0.0371394	-1.23169
29129	AllPine_a_rep_C74364	sp_v3.0_unigene127912	AT1G30330.2	NP_174323.1	pfam02309, AUX_IAA, AUX/IAA family		0.48577	7.11371	4.49193	0.00180583	0.0371394	-1.23027
37696	Contig28322	sp_v3.0_unigene28322	AT4G40045.1	NP_568078.1	Unassigned protein	Leiria	0.504378	8.9721	4.48953	0.00181178	0.0371394	-1.23369
43613	Contig26773	sp_v3.0_unigene26773	AT4G29260.1	NP_194655.1	Stem 28 kDa glycoprotein, putative n=1 Tax=Ricinus communis RepID=B9RQD0_RICCO	Leiria	1.03722	8.6312	4.48836	0.00181467	0.0371394	-1.23535
37068	AllPine_a_rep_C113908	sp_v3.0_unigene144279			GASA domain containing protein	Leiria	1.43399	10.3287	4.48942	0.00181203	0.0371394	-1.23384
23512	Contig9063	sp_v3.0_unigene9063	AT1G71780.1	NP_565024.1	Unassigned protein	Tamrabta	-0.518109	8.42974	-4.47728	0.0018424	0.0375656	-1.25112
37004	CL4873Contig1	sp_v3.0_unigene46261			DUF1421 multi-domain protein		-0.448495	7.82865	-4.47831	0.00183979	0.0375656	-1.24964
7940	Contig37367	sp_v3.0_unigene37367	AT3G55610.1	NP_191120.2	Pyrroline-5-carboxylate synthetase n=1 Tax=Gossypium arboreum RepID=B1A2U9_GOSAR	Tamrabta	-2.11342	9.80385	-4.47402	0.00185064	0.0376464	-1.25576
21048	Contig2283	sp_v3.0_unigene2283	AT1G34550.1	NP_174715.2	DUF616 domain containing protein	Tamrabta	-0.562494	7.06178	-4.47298	0.00185327	0.0376464	-1.25724
4515	Contig19561	sp_v3.0_unigene19561	AT1G78660.1	NP_849900.1	Gamma-glutamyl hydrolase, putative n=1 Tax=Ricinus communis RepID=B9SEV4_RICCO	Tamrabta	-0.648909	11.2	-4.47038	0.00185988	0.037673	-1.26094
30182	Contig8356	sp_v3.0_unigene8356	AT5G52970.1	NP_568781.1	thylakoid lumenal protein 2 [Arabidopsis thaliana] sp|Q9LVV5.2|TL15B_ARATH RecName: Full=Thylakoid lumenal 15.0 kDa protein 2, chloroplastic; Flags: Precursor gb|AAK82479.1| AT5g52970/MNB8_3 [Arabidopsis thaliana] gb|AAM10309.1| AT5g52970/MNB8_3 [Arabidopsis thaliana] gb|AED96284.1| thylakoid lumenal protein 2 [Arabidopsis thaliana]	Leiria	0.981805	9.83582	4.46975	0.00186151	0.037673	-1.26184
19402	Contig10798	sp_v3.0_unigene10798	AT1G30950.1	NP_564368.1	F-box multi-domain protein	Leiria	1.38541	8.02535	4.46467	0.0018745	0.0378657	-1.26908
17447	Contig14072	sp_v3.0_unigene14072			Unassigned protein	Tamrabta	-0.652317	9.71851	-4.4604	0.00188551	0.0379502	-1.27516
31719	AllPine_a_c23956	sp_v3.0_unigene99886	AT3G43120.1	NP_189898.1	SAUR-like auxin-responsive protein [Arabidopsis thaliana] emb|CAB86483.1| putative protein [Arabidopsis thaliana] gb|ABE65986.1| auxin-responsive protein-like protein [Arabidopsis thaliana] gb|AEE77766.1| SAUR-like auxin-responsive protein [Arabidopsis thaliana]	Leiria	0.861772	8.42909	4.46034	0.00188566	0.0379502	-1.27525
20110	Contig37910	sp_v3.0_unigene37910	AT3G14230.1	NP_001077718.1	ERF transcription factor 3 n=2 Tax=Vitis RepID=D3Y3F2_9ROSI		0.398692	9.78123	4.45658	0.00189542	0.0380061	-1.28062
7871	GFIJCBT03FW5TU	sp_v3.0_unigene85622			unclassified	Leiria	0.723498	6.96322	4.4569	0.00189459	0.0380061	-1.28016
16353	Contig3599	sp_v3.0_unigene3599	AT4G34940.1	NP_195220.1	ARO1-like protein (Fragment) n=1 Tax=Pinus taeda RepID=B7FF15_PINTA		0.434963	8.96278	4.45357	0.00190328	0.0380639	-1.28492
37353	GG46A6U01B4GKJ	sp_v3.0_unigene84143			unclassified	Leiria	0.666493	9.21131	4.4528	0.00190529	0.0380639	-1.28602
16995	AllPine_a_c20193	sp_v3.0_unigene98715	AT1G26910.1	NP_174013.1	60S ribosomal protein L10 n=2 Tax=Pinaceae RepID=RL10_PINTA	Tamrabta	-2.058	10.2584	-4.43448	0.00195385	0.0380656	-1.31218
40539	Contig3355	sp_v3.0_unigene3355	AT5G53970.1	NP_200208.1	Aminotransferase family protein n=1 Tax=Populus trichocarpa RepID=B9MYF0_POPTR	Tamrabta	-0.846619	7.23084	-4.43475	0.00195312	0.0380656	-1.31179
1125	AllPine_a_c12633	sp_v3.0_unigene95382			uroporphyrinogen-III synthase [Cyanothece sp. CCY0110] gb|EAZ92828.1| uroporphyrinogen-III synthase [Cyanothece sp. CCY0110]	Tamrabta	-0.693065	7.34222	-4.43981	0.00193958	0.0380656	-1.30456
9152	Contig4142	sp_v3.0_unigene4142	AT1G12350.1	NP_563904.2	putative Chain A, Crystal Structure Of Phosphopantothenoylcysteine Synthetase [Oryza sativa Japonica Group] gb|EEE53349.1| hypothetical protein OsJ_36371 [Oryza sativa Japonica Group]	Tamrabta	-0.610047	7.37891	-4.43305	0.0019577	0.0380656	-1.31423
33343	Contig21152	sp_v3.0_unigene21152	AT5G58640.1	NP_001032096.1	Selenoprotein, Rdx type [Arabidopsis thaliana] gb|AED97080.1| Selenoprotein, Rdx type [Arabidopsis thaliana]		-0.47475	7.5156	-4.44852	0.0019165	0.0380656	-1.29212
37412	Contig24067	sp_v3.0_unigene24067	AT5G11280.1	NP_568247.1	Unassigned protein		-0.443131	10.547	-4.43301	0.00195782	0.0380656	-1.31429
27850	GD4IA4402DP4CM	sp_v3.0_unigene76079			Raffinose synthase n=2 Tax=Cucumis sativus RepID=B5G4T9_CUCSA		-0.432853	7.15155	-4.44145	0.00193521	0.0380656	-1.30222
43875	Contig3140	sp_v3.0_unigene3140	AT5G58005.1	NP_001032092.1	Cytochrome c oxidase, subunit Vib family protein [Arabidopsis thaliana] ref|NP_001032092.1| Cytochrome c oxidase, subunit Vib family protein [Arabidopsis thaliana] gb|AAL87352.1| unknown protein [Arabidopsis thaliana] gb|AAM67525.1| unknown protein [Arabidopsis thaliana] dbj|BAC43552.1| unknown protein [Arabidopsis thaliana] dbj|BAH19793.1| AT5G58005 [Arabidopsis thaliana] gb|AED96985.1| Cytochro…		-0.394917	7.05633	-4.4373	0.00194628	0.0380656	-1.30815
15601	Contig8257	sp_v3.0_unigene8257	AT2G44680.1	NP_181996.1	protein kinase Ck2 regulatory subunit 2 [Nicotiana tabacum]		-0.332035	7.33731	-4.43826	0.00194371	0.0380656	-1.30677
24224	AllPine_a_c38870	sp_v3.0_unigene106871	ATCG00540.1		Cytochrome f (Fragment) n=9 Tax=core eudicotyledons RepID=A9QC51_TRACE	Leiria	0.623149	13.2361	4.4487	0.00191604	0.0380656	-1.29186
6662	Contig5649	sp_v3.0_unigene5649	AT1G22770.1	NP_564180.1	gigantea-like protein [Hordeum vulgare] gb|AAW66946.1| gigantea-like protein [Hordeum vulgare subsp. vulgare]	Leiria	0.669009	9.18372	4.44676	0.00192116	0.0380656	-1.29464
6639	AllPine_b_c4192	sp_v3.0_unigene183246	AT3G10405.1	NP_683545.2	DUF3783 domain containing protein	Leiria	0.722574	10.5777	4.44327	0.00193037	0.0380656	-1.29961
42588	Contig3241	sp_v3.0_unigene3241	AT5G04440.1	NP_196064.2	DUF1997 domain containing protein	Leiria	1.04189	7.32639	4.43437	0.00195414	0.0380656	-1.31234
37363	AllPine_a_c20067	sp_v3.0_unigene98662	AT1G64190.1	NP_176601.1	6-phosphogluconate dehydrogenase, decarboxylating n=2 Tax=Vitis vinifera RepID=A5BGC9_VITVI	Leiria	1.21121	8.25428	4.43955	0.00194029	0.0380656	-1.30494
13790	Contig21432	sp_v3.0_unigene21432	AT4G16730.1	NP_193406.3	Alpha-terpineol synthase n=1 Tax=Pinus taeda RepID=Q84KL4_PINTA	Leiria	2.01716	7.49699	4.44702	0.00192046	0.0380656	-1.29426
21570	AllPine_a_c16345	sp_v3.0_unigene96889	AT5G05600.1	NP_196179.1	Anthocyanidin synthase n=1 Tax=Ginkgo biloba RepID=B2M0X8_GINBI	Tamrabta	-1.17241	8.76017	-4.42391	0.00198249	0.0384075	-1.32731
1046	Contig27776	sp_v3.0_unigene27776	AT2G37250.1	NP_181262.1	adenosine kinase [Arabidopsis thaliana] sp|Q9ZUU1.1|KADC1_ARATH RecName: Full=Probable adenylate kinase 1, chloroplastic; Short=AK 1; AltName: Full=ATP-AMP transphosphorylase 1; Flags: Precursor gb|AAC98046.1| putative adenylate kinase [Arabidopsis thaliana] gb|AAK74052.1| At2g37250/F3G5.4 [Arabidopsis thaliana] gb|AAK96503.1| At2g37250/F3G5.4 [Arabidopsis thaliana] gb|AAL06980.1| At2g37250/F3G5.…	Tamrabta	-0.668911	8.3377	-4.42225	0.00198702	0.0384075	-1.32968
38552	Contig7795	sp_v3.0_unigene7795	AT1G60000.1	NP_176208.1	Ribonucleoprotein, chloroplast, putative n=1 Tax=Ricinus communis RepID=B9RNK5_RICCO		0.374054	9.93288	4.42022	0.0019926	0.0384075	-1.3326
21560	AllPine_a_c24620	sp_v3.0_unigene100073			Unassigned protein		0.452642	9.75619	4.41877	0.00199657	0.0384075	-1.33466
12599	Contig2979	sp_v3.0_unigene2979	AT2G37390.1	NP_001189699.1	Chloroplast-targeted copper chaperone, putative n=1 Tax=Ricinus communis RepID=B9SYN0_RICCO		0.490123	7.31785	4.41916	0.0019955	0.0384075	-1.33411
1967	Contig15203	sp_v3.0_unigene15203	AT1G60420.1	NP_564756.1	protein disulfide isomerase (PDI)-like protein 3 [Cucumis melo]	Leiria	0.768002	9.08324	4.41912	0.00199562	0.0384075	-1.33417
8127	Contig30537	sp_v3.0_unigene30537	AT2G29530.3	NP_565682.1	Small zinc finger-like protein n=2 Tax=Pinaceae RepID=Q9XH47_PINTA	Leiria	0.64136	7.29635	4.41734	0.00200051	0.0384155	-1.33671
29878	AllPine_a_c61673	sp_v3.0_unigene124878	AT3G11400.2	NP_187747.1	Eukaryotic translation initiation factor 3 subunit G n=1 Tax=Picea sitchensis RepID=A9NNT0_PICSI	Tamrabta	-0.547954	8.79648	-4.41511	0.00200666	0.0384656	-1.3399
20558	Contig32395	sp_v3.0_unigene32395			Unassigned protein	Tamrabta	-0.771792	9.66875	-4.41072	0.00201885	0.0385423	-1.3462
290	GFIJCBT03G5A0V	sp_v3.0_unigene74908			transcription termination factor domain-containing protein [Arabidopsis thaliana] gb|AAC23410.1| expressed protein [Arabidopsis thaliana] gb|AAK64024.1| unknown protein [Arabidopsis thaliana] gb|AAL85111.1| unknown protein [Arabidopsis thaliana] gb|AEC10362.1| transcription termination factor domain-containing protein [Arabidopsis thaliana]		0.38812	7.27995	4.40985	0.00202127	0.0385423	-1.34745
3434	Contig3796	sp_v3.0_unigene3796	AT1G64660.1	NP_176647.1	Cystathionine gamma-synthase, putative n=1 Tax=Ricinus communis RepID=B9RYU1_RICCO	Leiria	1.02124	9.11052	4.41032	0.00201997	0.0385423	-1.34678
12015	Contig37646	sp_v3.0_unigene37646	AT5G01010.2	NP_195721.5	Unassigned protein	Tamrabta	-0.514683	9.81851	-4.4037	0.00203851	0.0386998	-1.35627
31156	Contig28745	sp_v3.0_unigene28745	AT1G31800.1	NP_564384.1	Cytochrome P450, putative n=1 Tax=Ricinus communis RepID=B9RFU0_RICCO		-0.429954	7.59835	-4.40518	0.00203433	0.0386998	-1.35414
3935	GG46A6U02FVHHC	sp_v3.0_unigene72182	AT1G79060.1	NP_178027.1	Unassigned protein		0.357181	7.09834	4.4031	0.0020402	0.0386998	-1.35713
24459	Contig23601	sp_v3.0_unigene23601	AT4G33010.1	NP_195027.1	Precursor of carboxylase p-protein 1, glycine decarboxylase complex n=4 Tax=core eudicotyledons RepID=B9HDN2_POPTR	Tamrabta	-0.568868	7.52279	-4.40035	0.00204794	0.0387791	-1.36107
19448	Contig7707	sp_v3.0_unigene7707			Unassigned protein		0.446933	7.66627	4.39722	0.00205681	0.0388795	-1.36556
17323	AllPine_b_c41588	sp_v3.0_unigene199261	AT3G21700.3	NP_850622.1	putative Septum-promoting GTP-binding protein 1 (GTPase spg1) [Oryza sativa Japonica Group]		-0.477547	9.16206	-4.3918	0.00207227	0.0391038	-1.37334
15962	Contig37975	sp_v3.0_unigene37975	AT1G14320.1	NP_563945.2	60S ribosomal protein L10 n=2 Tax=Pinaceae RepID=RL10_PINTA	Tamrabta	-1.26319	7.70141	-4.37614	0.00211763	0.0391146	-1.39585
24611	Contig29705	sp_v3.0_unigene29705	AT5G50460.1	NP_568728.1	Predicted protein n=3 Tax=Physcomitrella patens subsp. patens RepID=A9RDX1_PHYPA	Tamrabta	-0.848711	9.58678	-4.37652	0.00211654	0.0391146	-1.39531
9373	Contig27877	sp_v3.0_unigene27877			Unassigned protein	Tamrabta	-0.684596	9.51387	-4.37549	0.00211954	0.0391146	-1.39679
11500	Contig316	sp_v3.0_unigene316	AT5G21326.1	NP_850861.2	CBL-interacting protein kinase 3 n=8 Tax=rosids RepID=A0MNJ1_POPTR	Tamrabta	-0.587868	7.4723	-4.38259	0.00209883	0.0391146	-1.38658
27927	CL1700Contig1	sp_v3.0_unigene44171	AT2G43370.1	NP_850395.1	putative U1 small nuclear ribonucleoprotein 70 kDa [Arabidopsis thaliana]	Tamrabta	-0.505095	7.48363	-4.37723	0.00211446	0.0391146	-1.39429
1685	Contig1359	sp_v3.0_unigene1359	AT2G19080.1	NP_565446.1	metaxin-related protein [Arabidopsis thaliana] gb|AAD12026.1| expressed protein [Arabidopsis thaliana] gb|AAL50078.1| At2g19080/T20K24.9 [Arabidopsis thaliana] gb|AAM65186.1| unknown [Arabidopsis thaliana] gb|AAM98310.1| At2g19080/T20K24.9 [Arabidopsis thaliana] gb|AEC06846.1| metaxin-related protein [Arabidopsis thaliana]		-0.456701	7.29126	-4.37644	0.00211677	0.0391146	-1.39542
4543	Contig12267	sp_v3.0_unigene12267	AT3G13440.1	NP_187952.1	DNA-(Adenosine-N6-)-methyltransferase n=1 Tax=Picea abies RepID=Q3ZDL2_PICAB		-0.446245	7.69098	-4.38148	0.00210204	0.0391146	-1.38817
543	Contig5405	sp_v3.0_unigene5405	AT2G39570.1	NP_565908.1	Unassigned protein		-0.430108	9.35053	-4.37839	0.00211105	0.0391146	-1.39261
35319	Contig31176	sp_v3.0_unigene31176	AT5G01010.2	NP_195721.5	Unassigned protein		-0.369554	7.60252	-4.38409	0.00209448	0.0391146	-1.38442
13160	Contig244	sp_v3.0_unigene244	AT4G09140.1	NP_567345.2	DNA mismatch repair protein MLH1 [Arabidopsis thaliana] emb|CAA10163.1| MLH1 protein [Arabidopsis thaliana] emb|CAB78038.1| MLH1 protein [Arabidopsis thaliana] gb|AEE82726.1| DNA mismatch repair protein MLH1 [Arabidopsis thaliana]		0.422887	7.52402	4.37705	0.00211497	0.0391146	-1.39454
14052	AllPine_b_c34141	sp_v3.0_unigene194927	AT1G45110.1	NP_175126.2	F27F5.18 n=1 Tax=Arabidopsis thaliana RepID=Q9MAJ9_ARATH	Leiria	0.532655	7.92715	4.3768	0.00211571	0.0391146	-1.3949
37969	Contig37731	sp_v3.0_unigene37731			Unassigned protein	Leiria	1.03705	7.84331	4.38608	0.00208871	0.0391146	-1.38156
20857	Contig27468	sp_v3.0_unigene27468			Unassigned protein	Leiria	2.09586	13.2495	4.39021	0.00207682	0.0391146	-1.37562
37869	Contig13042	sp_v3.0_unigene13042	AT1G73060.1	NP_565054.1	DUF1995 domain containing protein		0.370031	10.4943	4.37016	0.00213524	0.0393376	-1.40445
42660	Contig15202	sp_v3.0_unigene15202	AT1G80160.1	NP_565231.1	Lactoylglutathione lyase, putative n=1 Tax=Ricinus communis RepID=B9RV37_RICCO	Tamrabta	-2.06452	9.37913	-4.36732	0.00214367	0.0394261	-1.40855
37519	Contig28159	sp_v3.0_unigene28159	AT5G42800.1	NP_199094.1	Anthocyanidin reductase n=1 Tax=Ginkgo biloba RepID=Q5XLY0_GINBI	Tamrabta	-0.751461	7.08772	-4.36428	0.00215271	0.0395257	-1.41292
17415	Contig11780	sp_v3.0_unigene11780			Unassigned protein	Tamrabta	-1.02014	7.1234	-4.36137	0.00216141	0.039552	-1.41711
34304	Contig15126	sp_v3.0_unigene15126	AT1G27385.4	NP_564282.1	DUF493 domain containing protein		0.352683	7.56044	4.36164	0.00216061	0.039552	-1.41673
31386	CL373Contig1	sp_v3.0_unigene47774			rve multi-domain protein	Leiria	0.534868	7.81572	4.35661	0.00217572	0.0397471	-1.42397
40803	Contig27861	sp_v3.0_unigene27861	AT5G45680.1	NP_199380.1	FKBP-type peptidyl-prolyl cis-trans isomerase 3 [Arabidopsis thaliana] sp|Q9SCY2.2|FKBP3_ARATH RecName: Full=FKBP-type peptidyl-prolyl cis-trans isomerase 3, chloroplastic; Short=PPIase; AltName: Full=AtFKBP13; AltName: Full=FK506-binding protein 1; AltName: Full=Rotamase; Flags: Precursor dbj|BAB09210.1| unnamed protein product [Arabidopsis thaliana] gb|AAL57682.1| AT5g45680/MRA19_7 [Arabidopsis…	Leiria	0.72512	11.0649	4.34685	0.0022054	0.0402218	-1.43805
12722	Contig13149	sp_v3.0_unigene13149	AT2G48120.1	NP_182332.1	PAC [Arabidopsis thaliana]	Leiria	1.04131	8.36429	4.34408	0.0022139	0.0403092	-1.44204
3185	Contig17531	sp_v3.0_unigene17531	AT3G53980.1	NP_850700.1	Non-specific lipid-transfer protein n=3 Tax=Picea sitchensis RepID=A9NJW2_PICSI	Tamrabta	-0.713404	7.25425	-4.33823	0.00223196	0.0403681	-1.45049
20313	Contig36861	sp_v3.0_unigene36861	AT1G43580.1	NP_564484.1	Unassigned protein		-0.493174	7.58252	-4.33831	0.00223171	0.0403681	-1.45037
19418	Contig6915	sp_v3.0_unigene6915	AT2G35500.1	NP_565805.1	ATP binding protein, putative n=1 Tax=Ricinus communis RepID=B9RZ10_RICCO		0.495573	9.61967	4.33825	0.00223191	0.0403681	-1.45046
28523	Contig33216	sp_v3.0_unigene33216	AT1G17880.1	NP_173230.1	BTF3b-like transcription factor [Musa acuminata]	Leiria	0.57602	7.67122	4.33999	0.0022265	0.0403681	-1.44794
40611	Contig11424	sp_v3.0_unigene11424	AT1G43170.1	NP_001185148.1	ribosomal protein L3 [Solanum lycopersicum]		-0.378849	7.28506	-4.33636	0.00223775	0.0404057	-1.45318
27902	Contig3827	sp_v3.0_unigene3827	AT4G38440.1	NP_195557.2	Unassigned protein		-0.453969	7.8244	-4.33343	0.00224689	0.0405035	-1.45741
38471	AllPine_b_c19983	sp_v3.0_unigene187971	AT1G65690.1	NP_564862.1	Whole genome shotgun sequence of line PN40024, scaffold_69.assembly12x (Fragment) n=1 Tax=Vitis vinifera RepID=D7T0F1_VITVI	Tamrabta	-0.960241	8.23866	-4.33007	0.00225742	0.0405259	-1.46227
28265	Contig8412	sp_v3.0_unigene8412	AT4G37200.1	NP_195437.1	Thioredoxin-like protein HCF164, chloroplastic n=3 Tax=Oryza sativa RepID=TR164_ORYSJ	Tamrabta	-0.642073	9.56847	-4.3316	0.00225262	0.0405259	-1.46006
22101	Contig1851	sp_v3.0_unigene1851	AT3G08960.1	NP_187508.5	Importin, putative n=1 Tax=Ricinus communis RepID=B9SWY3_RICCO		0.395871	8.20514	4.32947	0.0022593	0.0405259	-1.46313
7129	Contig6406	sp_v3.0_unigene6406	AT5G41370.1	NP_568592.1	DNA repair and transcription factor XPB1 (ISS) [Ostreococcus tauri] emb|CAL53063.1| DNA repair and transcription factor XPB1 (ISS) [Ostreococcus tauri]		0.399365	9.21665	4.32717	0.00226656	0.0405893	-1.46647
39848	Contig17604	sp_v3.0_unigene17604	AT5G53000.1	NP_568783.1	Tap46 n=1 Tax=Nicotiana benthamiana RepID=D2K8N5_NICBE		-0.454246	11.4267	-4.324	0.00227657	0.0407016	-1.47105
5914	AllPine_a_rep_C80984	sp_v3.0_unigene129687	AT5G50900.1	NP_199903.1	Unassigned protein		0.31533	7.29895	4.32169	0.00228389	0.0407656	-1.47438
25394	Contig36292	sp_v3.0_unigene36292	AT5G57150.4	NP_974947.1	pfam00010, HLH, Helix-loop-helix DNA-binding domain	Leiria	0.970006	9.85135	4.31897	0.00229256	0.0408533	-1.47832
27063	Contig7055	sp_v3.0_unigene7055	AT3G25040.1	NP_566758.1	ER lumen protein retaining receptor n=1 Tax=Picea sitchensis RepID=A9NZ34_PICSI	Tamrabta	-0.536886	9.97831	-4.31569	0.00230306	0.0409019	-1.48306
19761	Contig24161	sp_v3.0_unigene24161	AT4G28400.1	NP_567808.1	Protein phosphatase 2c, putative n=1 Tax=Ricinus communis RepID=B9RL74_RICCO		-0.457178	8.10009	-4.3146	0.00230655	0.0409019	-1.48464
29624	GG46A6U01D2HQ4	sp_v3.0_unigene67845			Peptide N-glycanase n=1 Tax=Solanum lycopersicum RepID=D0QU16_SOLLC		-0.37246	8.3231	-4.31623	0.00230134	0.0409019	-1.48229
9066	AllPine_a_c47871	sp_v3.0_unigene113626			Retroelement pol polyprotein-like n=4 Tax=Arabidopsis thaliana RepID=Q9FZN9_ARATH	Leiria	0.545175	8.00568	4.29818	0.00235997	0.0417811	-1.50842
19245	Contig28293	sp_v3.0_unigene28293			Chalcone domain containing protein		0.416237	7.62187	4.29419	0.00237316	0.0419464	-1.51421
44665	Contig2296	sp_v3.0_unigene2296	AT4G13750.1	NP_193111.2	Unassigned protein		-0.418949	7.79546	-4.29189	0.00238081	0.0420046	-1.51755
12174	AllPine_a_c1343	sp_v3.0_unigene93570			unclassified		0.389891	7.23585	4.28997	0.0023872	0.0420046	-1.52034
2572	Contig7145	sp_v3.0_unigene7145	AT5G14370.1	NP_568300.1	CCT motif family protein [Arabidopsis thaliana] gb|AAK92829.1| unknown protein [Arabidopsis thaliana] gb|AAM14235.1| unknown protein [Arabidopsis thaliana] gb|AED92023.1| CCT motif family protein [Arabidopsis thaliana]	Leiria	0.772078	9.05917	4.28955	0.00238858	0.0420046	-1.52094
37971	Contig13169	sp_v3.0_unigene13169	AT5G01520.1	NP_195772.1	Unassigned protein	Leiria	0.862475	8.95586	4.28856	0.00239188	0.0420046	-1.52238
40142	CL14220Contig1	sp_v3.0_unigene41503			Unassigned protein	Leiria	1.10118	7.38246	4.28699	0.00239714	0.0420291	-1.52466
24712	AllPine_a_c22381	sp_v3.0_unigene99510	AT3G10630.1	NP_566378.1	Glycosyl transferase family 1 protein n=3 Tax=Arabidopsis RepID=Q9LPN6_ARATH		0.37829	7.67577	4.27986	0.00242113	0.0421831	-1.535
1397	Contig1006	sp_v3.0_unigene1006	AT4G01130.1	NP_192022.1	lanatoside 15'-O-acetylesterase [Digitalis lanata]	Leiria	0.705093	7.06599	4.27978	0.00242142	0.0421831	-1.53512
37888	Contig35206	sp_v3.0_unigene35206	AT3G61750.1	NP_191734.1	DOMON multi-domain protein	Leiria	0.901834	7.78603	4.28161	0.00241523	0.0421831	-1.53247
22103	GD4IA4403HDJ66	sp_v3.0_unigene78206			Alpha/beta-hydrolase-like protein n=2 Tax=Arabidopsis RepID=Q9LR26_ARATH	Leiria	0.99058	8.38075	4.2811	0.00241695	0.0421831	-1.5332
40216	Contig23334	sp_v3.0_unigene23334	AT5G54660.1	NP_568810.1	nuclear-enriched phloem companion cell 8 protein [Arabidopsis thaliana] sp|Q9FIT9.1|HS217_ARATH RecName: Full=21.7 kDa class VI heat shock protein; AltName: Full=21.7 kDa heat shock protein; Short=AtHsp21.7 dbj|BAB09345.1| unnamed protein product [Arabidopsis thaliana] gb|ABL66753.1| At5g54660 [Arabidopsis thaliana] gb|AED96524.1| nuclear-enriched phloem companion cell 8 protein [Arabidopsis thal…	Tamrabta	-0.782869	7.33085	-4.27362	0.00244238	0.042423	-1.54408
21078	Contig8969	sp_v3.0_unigene8969	AT1G78110.1	NP_177935.1	Unassigned protein	Leiria	0.510105	7.25183	4.27344	0.00244298	0.042423	-1.54433
7074	Contig10784	sp_v3.0_unigene10784	AT3G07990.1	NP_187456.1	putative serine carboxypeptidase II [Oryza sativa Japonica Group]	Tamrabta	-1.29889	9.52424	-4.27194	0.00244814	0.0424448	-1.54652
42257	Contig5500	sp_v3.0_unigene5500	AT2G20690.1	NP_565482.1	putative riboflavin synthase alpha chain [Arabidopsis thaliana]	Tamrabta	-0.673847	7.83821	-4.26657	0.00246661	0.0424878	-1.55433
183	AllPine_a_rep_C82126	sp_v3.0_unigene130203	AT3G05170.1	NP_187168.1	Phosphoglycerate mutase, putative n=1 Tax=Ricinus communis RepID=B9RF09_RICCO	Tamrabta	-0.517874	7.95664	-4.26927	0.00245728	0.0424878	-1.55039
7408	Contig5632	sp_v3.0_unigene5632	AT4G14950.1	NP_567450.1	Vacuole membrane protein, putative n=1 Tax=Ricinus communis RepID=B9RSQ1_RICCO		-0.328921	7.06558	-4.26652	0.00246676	0.0424878	-1.55439
39216	AllPine_a_c30088	sp_v3.0_unigene101977			Unassigned protein	Leiria	0.507774	11.1324	4.26555	0.00247013	0.0424878	-1.55581
9741	Contig9515	sp_v3.0_unigene9515	AT3G04610.1	NP_187112.1	KH_1 domain containing protein	Leiria	0.603684	12.3129	4.26804	0.00246153	0.0424878	-1.55219
34462	Contig8385	sp_v3.0_unigene8385	AT4G29490.1	NP_194678.2	Xaa-Pro dipeptidase [Arabidopsis thaliana] dbj|BAE99141.1| putative prolidase [Arabidopsis thaliana] gb|AEE85637.1| Xaa-Pro dipeptidase [Arabidopsis thaliana]	Leiria	1.46315	8.7956	4.26264	0.00248019	0.0425936	-1.56003
11698	Contig1204	sp_v3.0_unigene1204	AT1G52880.1	NP_175696.1	NAM-like protein [Prunus persica]	Tamrabta	-2.36635	8.69768	-4.26139	0.00248457	0.0426015	-1.56186
25683	GG46A6U02G817S	sp_v3.0_unigene84969			unclassified	Tamrabta	-1.58015	8.36823	-4.26009	0.0024891	0.0426121	-1.56375
18659	Contig11150	sp_v3.0_unigene11150	AT1G10960.1	NP_172565.1	heterotrophic ferredoxin 2 [Helianthus annuus]	Tamrabta	-0.746821	7.55582	-4.24871	0.00252912	0.0427147	-1.58032
18669	EPDB_BX679081	sp_v3.0_unigene51288			unclassified	Tamrabta	-0.730302	7.14997	-4.24834	0.00253042	0.0427147	-1.58085
11285	GFIJCBT03FJIFL	sp_v3.0_unigene74849	AT1G80660.1	NP_178181.1	Plasma membrane ATPase 4 n=2 Tax=Musa balbisiana RepID=E1UHH0_MUSBA	Tamrabta	-0.538359	12.5848	-4.25298	0.002514	0.0427147	-1.57409
24594	AllPine_a_rep_C104613	sp_v3.0_unigene141641	AT1G73430.1	NP_001117595.1	putative tethering factor SEC34 (ISS) [Ostreococcus tauri] emb|CAL52453.1| putative tethering factor SEC34 (ISS) [Ostreococcus tauri]	Tamrabta	-0.50366	9.43525	-4.24581	0.00253941	0.0427147	-1.58453
35552	Contig13839	sp_v3.0_unigene13839	AT2G47000.1	NP_182223.1	MDR-like ABC transporter n=1 Tax=Taxus cuspidata RepID=E6Y0T0_TAXCU		-0.438105	7.27974	-4.25199	0.00251751	0.0427147	-1.57554
34902	G5KS2UX02J5676	sp_v3.0_unigene84056			unclassified		-0.277835	7.42604	-4.24394	0.00254608	0.0427147	-1.58726
16224	Contig1782	sp_v3.0_unigene1782	AT1G54310.2	NP_974023.1	S-adenosylmethionine-dependent methyltransferase domain-containing protein [Arabidopsis thaliana] gb|AEE33079.1| S-adenosylmethionine-dependent methyltransferase domain-containing protein [Arabidopsis thaliana]		0.416823	7.3021	4.25313	0.00251347	0.0427147	-1.57387
12039	Contig16996	sp_v3.0_unigene16996	AT1G26880.1	NP_174010.1	60S ribosomal protein L34, putative [Solanum demissum] gb|ABO92971.1| putative ribosomal protein L34e [Solanum tuberosum]		0.419267	9.84519	4.25579	0.00250414	0.0427147	-1.57001
12518	Contig23503	sp_v3.0_unigene23503	AT3G12160.1	NP_187823.1	Ras-related protein RABA4d n=2 Tax=Arabidopsis RepID=RAA4D_ARATH		0.435404	9.67071	4.24394	0.00254609	0.0427147	-1.58726
5740	Contig31428	sp_v3.0_unigene31428			Unassigned protein		0.471817	9.98228	4.25657	0.00250137	0.0427147	-1.56886
308	AllPine_a_c49756	sp_v3.0_unigene115138			Unassigned protein	Leiria	0.821723	8.27349	4.24418	0.00254522	0.0427147	-1.58691
23996	Contig34957	sp_v3.0_unigene34957	AT4G14750.1	NP_193211.2	Unassigned protein	Leiria	1.04938	8.43937	4.24454	0.00254394	0.0427147	-1.58638
43539	Contig17803	sp_v3.0_unigene17803	AT4G21320.1	NP_567623.2	ComA domain containing protein	Leiria	1.21524	8.00731	4.25152	0.00251917	0.0427147	-1.57622
11116	Contig34063	sp_v3.0_unigene34063	AT1G43710.1	NP_175036.1	Group II plp decarboxylase, putative n=1 Tax=Ricinus communis RepID=B9T448_RICCO	Tamrabta	-0.575213	10.9141	-4.23962	0.00256157	0.042849	-1.59356
33807	AllPine_a_c49296	sp_v3.0_unigene114766	AT3G07490.1	NP_187405.1	Calcium-binding protein n=1 Tax=Lotus japonicus RepID=Q9SCA1_LOTJA	Leiria	0.672947	7.41321	4.23951	0.00256196	0.042849	-1.59371
28118	Contig18855	sp_v3.0_unigene18855			unclassified	Tamrabta	-1.12153	8.05342	-4.23719	0.00257032	0.0428571	-1.5971
14632	Contig29879	sp_v3.0_unigene29879	AT3G54900.1	NP_191050.1	monothiol glutaredoxin-S14 [Arabidopsis thaliana] sp|Q84Y95.2|GRS14_ARATH RecName: Full=Monothiol glutaredoxin-S14, chloroplastic; Short=AtGRXcp; Short=AtGrxS14; AltName: Full=CAX-interacting protein 1; Short=CXIP1; Flags: Precursor gb|AAK60300.1|AF385708_1 AT3g54900/F28P10_120 [Arabidopsis thaliana] emb|CAB41094.1| putative protein [Arabidopsis thaliana] gb|AAL77721.1| AT3g54900/F28P10_120 [Arab…	Tamrabta	-0.661303	7.45073	-4.23749	0.00256924	0.0428571	-1.59666
15824	F585NNT02I97LR	sp_v3.0_unigene53775			DnaJ domain containing protein	Tamrabta	-0.731147	8.93418	-4.23464	0.00257957	0.0428799	-1.60082
33147	Contig10608	sp_v3.0_unigene10608	AT4G32750.1	NP_567905.1	Unassigned protein		-0.409587	7.65615	-4.23525	0.00257735	0.0428799	-1.59993
11537	Contig6379	sp_v3.0_unigene6379	AT1G06290.1	NP_172119.1	Acyl-coenzyme A oxidase 3, peroxisomal n=3 Tax=Arabidopsis RepID=ACOX3_ARATH	Tamrabta	-0.516152	10.4971	-4.22689	0.00260781	0.0432174	-1.61213
29405	Contig2487	sp_v3.0_unigene2487	AT2G41050.1	NP_850340.1	PQ-loop repeat family protein / transmembrane family protein [Arabidopsis thaliana] gb|AAK76703.1| unknown protein [Arabidopsis thaliana] gb|AEE86709.1| PQ-loop repeat family protein / transmembrane family protein [Arabidopsis thaliana]	Leiria	1.90427	9.28868	4.22714	0.00260691	0.0432174	-1.61177
22530	Contig3704	sp_v3.0_unigene3704	AT2G25220.2	NP_180094.5	putative protein kinase 2 [Oryza sativa Japonica Group]	Leiria	0.660569	7.71899	4.22577	0.00261192	0.0432197	-1.61376
18814	Contig21763	sp_v3.0_unigene21763	AT3G16840.1	NP_188307.3	ATP-dependent RNA helicase [Arabidopsis thaliana]		-0.455147	8.60162	-4.2233	0.00262102	0.0433045	-1.61738
34550	CL18924Contig1	sp_v3.0_unigene43681	AT5G17660.1	NP_568355.1	tRNA (guanine-N-7) methyltransferase [Arabidopsis thaliana] gb|AAM67168.1| unknown [Arabidopsis thaliana] gb|AAO29957.1| putative protein [Arabidopsis thaliana] gb|AAP42724.1| At5g17660 [Arabidopsis thaliana] gb|AED92453.1| tRNA (guanine-N-7) methyltransferase [Arabidopsis thaliana]		0.485527	7.2846	4.22134	0.00262824	0.043358	-1.62023
28286	AllPine_b_c21109	sp_v3.0_unigene188376	AT5G08720.1	NP_680157.1	uncharacterized protein [Arabidopsis thaliana] emb|CAC35877.1| putative protein [Arabidopsis thaliana] dbj|BAC42510.1| unknown protein [Arabidopsis thaliana] gb|AAO64894.1| At5g08720 [Arabidopsis thaliana] gb|AED91341.1| uncharacterized protein [Arabidopsis thaliana]		0.447195	8.51655	4.21782	0.00264131	0.043442	-1.62538
36786	Contig13972	sp_v3.0_unigene13972			Unassigned protein		0.457572	7.40471	4.21785	0.00264118	0.043442	-1.62533
8910	AllPine_b_rep_C65499	sp_v3.0_unigene206417	AT3G25940.1	NP_566786.1	DNA-directed RNA polymerase subunit n=1 Tax=Physcomitrella patens subsp. patens RepID=A9SFI8_PHYPA		0.411111	7.09811	4.21658	0.00264591	0.043452	-1.62719
22550	Contig3555	sp_v3.0_unigene3555	AT5G18250.1	NP_197326.1	Unassigned protein		-0.466512	7.2732	-4.21036	0.00266916	0.0437678	-1.63627
36795	F51TW9002FK60N	sp_v3.0_unigene52209	AT2G37530.1	NP_181289.2	Unassigned protein	Leiria	0.825601	8.21024	4.20524	0.00268852	0.0440189	-1.64377
32779	Contig17192	sp_v3.0_unigene17192	AT3G54420.1	NP_191010.1	Class II chitinase 2-1 n=1 Tax=Pseudotsuga menziesii RepID=D7P704_PSEMZ	Tamrabta	-2.32672	8.33124	-4.20019	0.00270771	0.0442002	-1.65116
19514	Contig6485	sp_v3.0_unigene6485	AT1G69380.1	NP_564963.1	[S] COG1723 Uncharacterized conserved protein	Leiria	1.13859	10.4516	4.20104	0.00270446	0.0442002	-1.64991
23637	Contig10495	sp_v3.0_unigene10495	AT3G12780.1	NP_187884.1	Phosphoglycerate kinase n=2 Tax=Pinaceae RepID=A9NVA3_PICSI		0.470799	9.58876	4.198	0.00271608	0.0442528	-1.65436
21282	Contig21063	sp_v3.0_unigene21063	AT3G17210.1	NP_566569.1	pop3 peptide [Arabidopsis thaliana]	Leiria	1.2109	7.37922	4.19722	0.00271906	0.0442528	-1.6555
27278	Contig5149	sp_v3.0_unigene5149			heat shock protein Awh11/Hsp9, putative [Aspergillus clavatus NRRL 1] gb|EAW07108.1| heat shock protein Awh11/Hsp9, putative [Aspergillus clavatus NRRL 1]	Tamrabta	-2.12073	8.3902	-4.1947	0.00272876	0.0443443	-1.65919
26915	GD4IA4404IS5N8	sp_v3.0_unigene79656			unclassified	Tamrabta	-1.48794	7.46987	-4.19312	0.00273484	0.044377	-1.6615
24588	AllPine_a_rep_C70617	sp_v3.0_unigene127383	AT1G21750.1	NP_173594.1	Protein disulfide-isomerase n=2 Tax=Ricinus communis RepID=PDI_RICCO	Tamrabta	-0.864676	10.7808	-4.19177	0.00274004	0.0443951	-1.66347
22092	Contig9140	sp_v3.0_unigene9140	AT5G06710.1	NP_196289.2	homeobox-leucine zipper protein [Pimpinella brachycarpa]	Tamrabta	-0.746045	8.74995	-4.17799	0.00279388	0.0452003	-1.68367
18260	Contig18648	sp_v3.0_unigene18648	AT1G71820.2	NP_565026.1	exocyst complex subunit SEC6 [Carica papaya]	Leiria	0.564979	8.24221	4.17524	0.00280477	0.0452902	-1.68771
32746	Contig29440	sp_v3.0_unigene29440			TSP9 domain containing protein	Leiria	0.720472	9.10877	4.17449	0.00280776	0.0452902	-1.68881
39233	Contig13480	sp_v3.0_unigene13480	AT4G19170.1	NP_193652.1	Carotenoid cleavage dioxygenase 4a n=1 Tax=Citrus clementina RepID=A0SE35_9ROSI	Leiria	1.55395	10.2113	4.1708	0.00282244	0.0454596	-1.69423
23823	Contig1177	sp_v3.0_unigene1177	AT5G60590.2	NP_974970.1	Ischemia/reperfusion inducible protein n=3 Tax=Andropogoneae RepID=B6T950_MAIZE	Tamrabta	-0.89331	10.1073	-4.16667	0.00283897	0.0454886	-1.70029
45122	AllPine_a_c25649	sp_v3.0_unigene100389			Unassigned protein		-0.317668	7.34153	-4.16622	0.00284076	0.0454886	-1.70094
206	Contig23500	sp_v3.0_unigene23500	AT2G46100.1	NP_182134.2	DUF2358 domain containing protein	Leiria	0.516955	9.59469	4.16658	0.00283933	0.0454886	-1.70042
10644	Contig32346	sp_v3.0_unigene32346			Unassigned protein	Leiria	1.0956	7.81241	4.16618	0.00284095	0.0454886	-1.70101
4161	AllPine_a_rep_C92638	sp_v3.0_unigene135877			DUF1777 domain containing protein	Tamrabta	-0.582482	7.38062	-4.16503	0.00284556	0.0454955	-1.70269
22905	Contig9089	sp_v3.0_unigene9089	AT5G18270.1	NP_974800.1	No apical meristem-related protein n=1 Tax=Phoenix dactylifera RepID=F2WAC7_PHODC	Tamrabta	-0.719212	7.58259	-4.16181	0.00285856	0.0455695	-1.70742
3271	Contig17967	sp_v3.0_unigene17967	AT4G21090.2	NP_849415.1	adrenodoxin-like protein [Arabidopsis thaliana] emb|CAB79109.1| adrenodoxin-like protein [Arabidopsis thaliana] dbj|BAB79227.1| MFDX2 [Arabidopsis thaliana]		-0.413436	7.73657	-4.16188	0.00285828	0.0455695	-1.70732
27964	Contig29894	sp_v3.0_unigene29894	AT3G13120.1	NP_001189875.1	30S ribosomal protein S10, putative n=1 Tax=Ricinus communis RepID=B9S9Q5_RICCO	Leiria	0.71763	9.16707	4.15927	0.00286885	0.0456668	-1.71115
34998	Contig1705	sp_v3.0_unigene1705	AT1G70160.1	NP_564985.1	Unassigned protein		-0.436036	10.4922	-4.1575	0.00287606	0.0457147	-1.71376
17269	Contig5867	sp_v3.0_unigene5867	AT3G20800.1	NP_188716.1	CCR4-NOT transcription complex subunit 9 [Arabidopsis thaliana] gb|AAM13902.1| putative cell differentiation protein [Arabidopsis thaliana] gb|AAM67486.1| putative cell differentiation protein [Arabidopsis thaliana] gb|AEE76424.1| CCR4-NOT transcription complex subunit 9 [Arabidopsis thaliana]	Tamrabta	-0.918359	8.09447	-4.14987	0.0029073	0.0460191	-1.72496
16628	Contig10871	sp_v3.0_unigene10871	AT4G18480.1	NP_193583.1	Magnesium chelatase ATPase subunit I n=4 Tax=BEP clade RepID=Q53RM0_ORYSJ		-0.439624	7.86568	-4.1487	0.00291212	0.0460191	-1.72668
22287	CL1Contig624	sp_v3.0_unigene38539			Viral A-type inclusion protein, putative n=1 Tax=Trichomonas vaginalis RepID=A2FSZ8_TRIVA	Leiria	0.543395	9.07468	4.14908	0.00291057	0.0460191	-1.72613
14126	Contig16974	sp_v3.0_unigene16974	AT1G70410.2	NP_849872.1	Carbonic anhydrase n=3 Tax=Picea sitchensis RepID=A9NSY6_PICSI	Leiria	1.0178	11.1735	4.15034	0.00290538	0.0460191	-1.72428
36394	Contig30010	sp_v3.0_unigene30010			PRP38_assoc multi-domain protein		-0.345393	7.58929	-4.14643	0.00292153	0.0460342	-1.73003
23187	Contig16832	sp_v3.0_unigene16832	AT3G05675.2	NP_850518.1	Unassigned protein		0.465029	8.74851	4.14724	0.00291818	0.0460342	-1.72884
17325	G5KS2UX02HS4HU	sp_v3.0_unigene61653	AT4G15900.1	NP_193325.1	protein pleiotropic regulatory locus 1 [Arabidopsis thaliana] sp|Q42384.1|PRL1_ARATH RecName: Full=Protein pleiotropic regulatory locus 1; Short=Protein PRL1; AltName: Full=MOS4-associated complex protein 2; Short=MAC protein 2 emb|CAA58031.1| PRL1 [Arabidopsis thaliana] emb|CAA58032.1| PRL1 [Arabidopsis thaliana] emb|CAB10369.1| PRL1 protein [Arabidopsis thaliana] emb|CAB78632.1| PRL1 protein [A…		0.458291	9.48589	4.14506	0.00292719	0.0460567	-1.73204
17028	Contig18090	sp_v3.0_unigene18090	AT4G31130.1	NP_194842.1	DUF1218 domain containing protein	Tamrabta	-0.531365	12.6532	-4.14166	0.00294137	0.0461613	-1.73705
13521	Contig17255	sp_v3.0_unigene17255	AT3G56740.1	NP_191233.1	Ubiquitin-associated (UBA) protein [Arabidopsis thaliana] emb|CAC00737.1| putative protein [Arabidopsis thaliana] gb|AAM63026.1| unknown [Arabidopsis thaliana] gb|AAO63279.1| At3g56740 [Arabidopsis thaliana] dbj|BAE99920.1| hypothetical protein [Arabidopsis thaliana] gb|AEE79560.1| Ubiquitin-associated (UBA) protein [Arabidopsis thaliana]		-0.385666	7.30002	-4.14127	0.00294297	0.0461613	-1.73762
23131	Contig6354	sp_v3.0_unigene6354			FAP domain containing protein	Leiria	0.688074	8.84446	4.14041	0.00294655	0.0461613	-1.73888
5585	Contig1139	sp_v3.0_unigene1139	AT2G38060.1	NP_181341.2	Sialin, putative n=1 Tax=Ricinus communis RepID=B9SPE0_RICCO	Tamrabta	-1.71038	8.43592	-4.1373	0.0029596	0.046299	-1.74346
3210	GG46A6U01ANXZ8	sp_v3.0_unigene84468			DSS1_SEM1 domain containing protein		0.44168	9.61105	4.13598	0.00296514	0.0463192	-1.7454
38039	F51TW9002ITEFY	sp_v3.0_unigene82199			unclassified	Tamrabta	-2.0508	7.52429	-4.12802	0.00299884	0.0463334	-1.75713
33107	Contig6054	sp_v3.0_unigene6054			DUF3326 domain containing protein	Tamrabta	-0.635315	8.17208	-4.13044	0.00298857	0.0463334	-1.75357
30272	Contig28621	sp_v3.0_unigene28621	AT2G47010.1	NP_566093.4	Unassigned protein	Tamrabta	-0.606725	7.35969	-4.12797	0.00299905	0.0463334	-1.7572
7396	Contig7497	sp_v3.0_unigene7497	AT2G03800.1	NP_178474.2	D-aminoacyl-tRNA deacylase [Arabidopsis thaliana] sp|Q9ZPQ3.2|GEK1_ARATH RecName: Full=D-aminoacyl-tRNA deacylase; AltName: Full=Ethanol tolerance protein GEKO1 dbj|BAC65101.1| GEKO1 [Arabidopsis thaliana] gb|AAY27066.1| At2g03800 [Arabidopsis thaliana] dbj|BAF00680.1| hypothetical protein [Arabidopsis thaliana] gb|AEC05749.1| D-aminoacyl-tRNA deacylase [Arabidopsis thaliana]		-0.492282	8.8332	-4.12867	0.00299607	0.0463334	-1.75617
25473	Contig27834	sp_v3.0_unigene27834	AT1G71430.1	NP_565016.1	Unassigned protein		-0.374186	8.55039	-4.13171	0.00298317	0.0463334	-1.75169
19162	Contig24477	sp_v3.0_unigene24477	AT5G52520.1	NP_200065.1	prolyl-tRNA synthetase [Raphanus sativus]		0.44582	9.45255	4.13115	0.00298556	0.0463334	-1.75252
17548	AllPine_b_c56139	sp_v3.0_unigene203199			Unassigned protein	Leiria	0.742025	9.78835	4.13184	0.00298264	0.0463334	-1.75151
9058	Contig4267	sp_v3.0_unigene4267			Unassigned protein	Leiria	0.752351	9.57416	4.12773	0.00300009	0.0463334	-1.75756
20832	Contig16242	sp_v3.0_unigene16242			Unassigned protein	Tamrabta	-0.91912	7.35115	-4.12524	0.00301071	0.0464314	-1.76122
7063	Contig29483	sp_v3.0_unigene29483	AT3G01160.1	NP_566132.2	ESF1 homolog [Bos taurus] ref|XP_002692081.1| PREDICTED: ESF1, nucleolar pre-rRNA processing protein, homolog (S. cerevisiae) [Bos taurus] gb|DAA23670.1| ESF1, nucleolar pre-rRNA processing protein, homolog [Bos taurus]		0.358368	9.48917	4.12121	0.00302801	0.0466323	-1.76717
34055	G5KS2UX02F031F	sp_v3.0_unigene63614			Unassigned protein	Tamrabta	-0.875567	8.0826	-4.11918	0.00303674	0.0467006	-1.77016
13078	Contig17039	sp_v3.0_unigene17039	AT1G21750.1	NP_849696.1	RecName: Full=Protein disulfide-isomerase; Short=PDI; Flags: Precursor gb|AAD28260.1|AF131223_1 protein disulfide isomerase homolog [Datisca glomerata]	Tamrabta	-0.74226	10.3944	-4.11555	0.00305245	0.0468759	-1.77551
26607	GD4IA4402DZJ24	sp_v3.0_unigene76239			Unassigned protein	Tamrabta	-0.919982	9.02727	-4.11304	0.00306339	0.0469444	-1.77922
23989	Contig22311	sp_v3.0_unigene22311	AT1G65480.1	NP_176726.1	terminal flower-like protein [Picea abies] gb|ADE77648.1| unknown [Picea sitchensis]	Tamrabta	-0.862145	7.04597	-4.11255	0.00306553	0.0469444	-1.77994
29809	GD4IA4404H4GVW	sp_v3.0_unigene79782	AT4G23660.3	NP_849431.1	polyprenyltransferase 1 [Arabidopsis thaliana] ref|NP_849431.1| polyprenyltransferase 1 [Arabidopsis thaliana] sp|Q93YP7.1|4HPT_ARATH RecName: Full=4-hydroxybenzoate polyprenyltransferase, mitochondrial; Short=4HPT; AltName: Full=4-hydroxybenzoate nonaprenyltransferase; AltName: Full=Polyprenyltransferase 1; Short=AtPPT1; Flags: Precursor gb|AAL24346.1| polyprenyltransferase like protein [Arabido…		-0.39091	7.38462	-4.10707	0.00308953	0.0472455	-1.78803
29705	Contig23522	sp_v3.0_unigene23522			Unassigned protein		0.483867	7.79838	4.10155	0.00311391	0.0475515	-1.79618
16914	Contig20361	sp_v3.0_unigene20361	AT3G06730.1	NP_187329.1	putative thioredoxin [Solanum lycopersicum]	Leiria	0.849619	11.9665	4.09672	0.0031354	0.0478127	-1.80332
15173	Contig10948	sp_v3.0_unigene10948	AT3G06860.1	NP_187342.1	enoyl-CoA hydratase/3-hydroxyacyl-CoA dehydrogenase [Arabidopsis thaliana] sp|Q9ZPI5.1|MFP2_ARATH RecName: Full=Peroxisomal fatty acid beta-oxidation multifunctional protein MFP2; Short=AtMPF2; Includes: RecName: Full=Enoyl-CoA hydratase/3-2-trans-enoyl-CoA isomerase/3-hydroxybutyryl-CoA epimerase; Includes: RecName: Full=3-hydroxyacyl-CoA dehydrogenase pdb|2WTB|A Chain A, Arabidopsis Thaliana Mu…	Tamrabta	-0.579135	9.78786	-4.08981	0.00316643	0.0482184	-1.81353
30850	Contig37720	sp_v3.0_unigene37720	AT5G48150.1	NP_199626.1	Scarecrow-like 1 transcription factor (Fragment) n=1 Tax=Pinus pinaster RepID=B1PPU0_PINPS		-0.465513	7.61351	-4.08598	0.00318375	0.0483079	-1.81919
2918	AllPine_b_c40513	sp_v3.0_unigene198639			unclassified		-0.308224	7.26444	-4.08626	0.00318249	0.0483079	-1.81878
30674	Contig34168	sp_v3.0_unigene34168	AT3G11210.1	NP_566387.1	putative esterase [Oryza sativa Japonica Group]		0.294965	7.07107	4.08557	0.00318562	0.0483079	-1.8198
13230	AllPine_a_rep_C107284	sp_v3.0_unigene142434	AT5G54770.1	NP_200288.1	Thiazole biosynthetic enzyme n=9 Tax=Pinaceae RepID=Q3V7W7_PSEMZ		0.411108	8.81376	4.08401	0.00319272	0.0483481	-1.8221
25072	Contig6017	sp_v3.0_unigene6017	AT4G02980.1	NP_192207.1	Putative auxin-binding protein 1 n=1 Tax=Boehmeria nivea RepID=A8W7I6_BOENI		-0.376695	7.07548	-4.08085	0.00320717	0.0484995	-1.82679
12864	HA8LWWM01DPYGC	sp_v3.0_unigene162820	AT2G17760.1	NP_849967.1	Aspartic proteinase nepenthesin-2, putative n=1 Tax=Ricinus communis RepID=B9T721_RICCO		-0.413852	7.0571	-4.07843	0.00321826	0.0485077	-1.83037
7132	GG46A6U02JVV3M	sp_v3.0_unigene71586			Unassigned protein	Leiria	0.606858	7.48423	4.0797	0.00321241	0.0485077	-1.82848
11941	Contig11472	sp_v3.0_unigene11472	AT5G50400.1	NP_199851.2	Hydrolase, putative n=1 Tax=Ricinus communis RepID=B9RED8_RICCO	Leiria	0.901938	7.39047	4.07782	0.00322108	0.0485077	-1.83127
28469	AllPine_a_rep_C66134	sp_v3.0_unigene126800	AT1G27680.1	NP_174089.1	Glucose-1-phosphate adenylyltransferase n=3 Tax=Selaginella moellendorffii RepID=D8RB04_SELML	Leiria	0.547407	9.48474	4.0756	0.00323127	0.048594	-1.83455
13710	Contig28912	sp_v3.0_unigene28912	AT4G27585.1	NP_567778.1	SPFH/Band 7/PHB domain-containing membrane-associated protein [Arabidopsis thaliana] gb|AAK59431.1| unknown protein [Arabidopsis thaliana] gb|AAL15215.1| unknown protein [Arabidopsis thaliana] gb|AAM63260.1| stomatin-like protein [Arabidopsis thaliana] dbj|BAE98376.1| hypothetical protein [Arabidopsis thaliana] gb|AEE85360.1| SPFH/Band 7/PHB domain-containing membrane-associated protein [Arabidop…		-0.499845	8.551	-4.07243	0.00324596	0.0487476	-1.83925
10425	bioGeCo1_euler_556	sp_v3.0_unigene207700			Unassigned protein	Leiria	1.04874	11.8245	4.06678	0.00327225	0.0490748	-1.84762
26361	Contig21297	sp_v3.0_unigene21297	AT1G50010.1	NP_175423.1	Tubulin alpha-2/alpha-4 chain n=384 Tax=Eukaryota RepID=TBA2_ARATH	Leiria	1.4705	10.9208	4.06572	0.0032772	0.0490813	-1.84918
22825	Contig29534	sp_v3.0_unigene29534	AT3G12490.2	NP_566425.1	Cysteine proteinase inhibitor n=3 Tax=Glycine max RepID=O04720_SOYBN	Tamrabta	-0.601342	15.2442	-4.06166	0.0032963	0.0491929	-1.85521
15942	Contig23101	sp_v3.0_unigene23101	AT5G02710.1	NP_195891.1	FliB domain containing protein		-0.497752	9.03398	-4.05728	0.00331699	0.0491929	-1.86169
30617	Contig1302	sp_v3.0_unigene1302	AT2G41620.1	NP_565951.1	Nucleoporin interacting component; Protein prenyltransferase [Medicago truncatula]		-0.455428	7.73435	-4.05665	0.00332	0.0491929	-1.86264
19218	Contig23606	sp_v3.0_unigene23606	AT3G54500.3	NP_974432.2	Unassigned protein		-0.442532	8.71647	-4.06213	0.00329408	0.0491929	-1.85451
33178	Contig175	sp_v3.0_unigene175	AT3G23920.1	NP_189034.1	Beta-amylase n=1 Tax=Picea sitchensis RepID=A9NVE4_PICSI		-0.393351	8.03215	-4.05648	0.00332079	0.0491929	-1.86288
29411	Contig28589	sp_v3.0_unigene28589	AT2G42450.1	NP_181773.2	pfam01764, Lipase_3, Lipase (class 3)		0.333738	8.51184	4.06057	0.00330142	0.0491929	-1.85682
3927	Contig29930	sp_v3.0_unigene29930	AT2G46410.1	NP_182164.1	Triptychon and cpc, putative n=1 Tax=Ricinus communis RepID=B9SUR9_RICCO	Leiria	0.507548	8.97915	4.05721	0.00331732	0.0491929	-1.8618
41742	Contig8533	sp_v3.0_unigene8533	AT3G63540.1	NP_001190172.1	Thylakoid lumenal 19 kDa protein, chloroplast, putative n=1 Tax=Ricinus communis RepID=B9SL97_RICCO	Leiria	0.562202	9.92468	4.06024	0.003303	0.0491929	-1.85731
32449	Contig6330	sp_v3.0_unigene6330	AT5G41380.1	NP_198954.2	CCT [Medicago truncatula]		0.418385	8.59785	4.05502	0.00332774	0.0492289	-1.86505
35719	Contig5593	sp_v3.0_unigene5593	AT5G16150.1	NP_974787.1	Plastidic glucose transporter 4 n=3 Tax=Arabidopsis RepID=PLST4_ARATH		0.284934	8.92448	4.04856	0.00335865	0.0494844	-1.87463
21373	Contig20622	sp_v3.0_unigene20622	AT5G54470.1	NP_200258.2	Unassigned protein		0.342044	8.37619	4.05028	0.00335039	0.0494844	-1.87208
38598	AllPine_a_rep_C69848	sp_v3.0_unigene127294	AT1G69550.1	NP_564971.2	NBS-LRR disease resistance protein homologue n=2 Tax=Hordeum vulgare RepID=Q84KC6_HORVU	Leiria	0.698949	8.77019	4.04881	0.00335744	0.0494844	-1.87426
25252	Contig26603	sp_v3.0_unigene26603	AT2G04790.2	NP_973419.1	Unassigned protein	Leiria	0.594198	8.02631	4.04735	0.00336449	0.0495035	-1.87643
45160	Contig27088	sp_v3.0_unigene27088	AT4G02530.1	NP_192162.1	chloroplast thylakoid lumen protein [Arabidopsis thaliana] sp|O22773.3|TL16_ARATH RecName: Full=Thylakoid lumenal 16.5 kDa protein, chloroplastic; Flags: Precursor gb|AAK63989.1| AT4g02530/T10P11_17 [Arabidopsis thaliana] gb|AAL87390.1| AT4g02530/T10P11_17 [Arabidopsis thaliana] dbj|BAE98435.1| hypothetical protein [Arabidopsis thaliana] gb|AEE82184.1| chloroplast thylakoid lumen protein [Arabido…		0.439239	10.9111	4.04367	0.00338225	0.0496976	-1.88189
12573	Contig8924	sp_v3.0_unigene8924	AT1G48960.1	NP_564536.1	pfam00582, Usp, Universal stress protein family	Tamrabta	-0.551231	8.26321	-4.0425	0.00338792	0.0497138	-1.88363
13406	Contig12933	sp_v3.0_unigene12933	AT2G36970.1	NP_181234.1	UDP-glycosyltransferase-like protein [Arabidopsis thaliana] sp|Q9SJL0.1|U86A1_ARATH RecName: Full=UDP-glycosyltransferase 86A1 gb|AAD31582.1| putative glucosyltransferase [Arabidopsis thaliana] gb|AAL06924.1| At2g36970/T1J8.15 [Arabidopsis thaliana] gb|AAM91353.1| At2g36970/T1J8.15 [Arabidopsis thaliana] gb|AEC09329.1| UDP-glycosyltransferase-like protein [Arabidopsis thaliana]	Tamrabta	-1.72761	7.52614	-4.0383	0.00340837	0.0497391	-1.88987
13665	Contig9053	sp_v3.0_unigene9053	AT1G50600.1	NP_175475.2	pfam03514, GRAS, GRAS family transcription factor		-0.470777	7.61468	-4.03938	0.00340313	0.0497391	-1.88827
4201	Contig6689	sp_v3.0_unigene6689	AT3G59520.1	NP_191511.1	RHOMBOID-like protein 13 [Arabidopsis thaliana] emb|CAB75449.1| putative protein [Arabidopsis thaliana] gb|AEE79935.1| RHOMBOID-like protein 13 [Arabidopsis thaliana]		-0.394844	7.78823	-4.03991	0.00340052	0.0497391	-1.88748
36010	AllPine_a_c28327	sp_v3.0_unigene101389			Unassigned protein		-0.394213	9.01616	-4.03746	0.00341248	0.0497391	-1.89112
28238	AllPine_a_rep_C118803	sp_v3.0_unigene145878			Drf_FH1 multi-domain protein	Leiria	1.45975	12.7946	4.03857	0.00340709	0.0497391	-1.88948
26157	Contig11151	sp_v3.0_unigene11151			Unassigned protein	Tamrabta	-1.51072	8.74562	-4.03301	0.00343434	0.0497911	-1.89773
32326	Contig17863	sp_v3.0_unigene17863	AT1G65870.1	NP_176762.1	Dirigent-like protein pDIR14 n=2 Tax=Picea RepID=Q27J98_9CONI	Tamrabta	-0.793817	7.55155	-4.03436	0.00342772	0.0497911	-1.89573
2829	Contig18483	sp_v3.0_unigene18483			Unassigned protein	Tamrabta	-0.622276	7.81623	-4.03478	0.00342565	0.0497911	-1.89511
6635	Contig10015	sp_v3.0_unigene10015	AT3G15680.1	NP_188189.1	Gly_rich multi-domain protein		0.440389	7.37371	4.03355	0.00343166	0.0497911	-1.89693
1723	Contig6692	sp_v3.0_unigene6692	AT2G28110.1	NP_850113.2	transferase, putative		0.455796	8.62549	4.03101	0.0034442	0.049797	-1.9007
12659	Contig29975	sp_v3.0_unigene29975	AT5G13510.1	NP_196855.1	50S ribosomal protein L10, putative n=1 Tax=Ricinus communis RepID=B9RY97_RICCO	Leiria	0.745278	8.02361	4.03149	0.00344183	0.049797	-1.89999
10662	Contig10622	sp_v3.0_unigene10622	AT5G20190.1	NP_197519.1	FAP multi-domain protein	Leiria	1.19383	8.91832	4.03015	0.00344847	0.049797	-1.90199
28529	Contig8589	sp_v3.0_unigene8589	AT3G16770.1	NP_188299.1	Ethylene transcription factor n=2 Tax=Fagus sylvatica RepID=Q70AB2_FAGSY		0.425704	7.08976	4.02777	0.00346025	0.0498865	-1.90552
40750	Contig9201	sp_v3.0_unigene9201	AT5G09760.1	NP_196538.1	Pectinesterase n=1 Tax=Picea sitchensis RepID=A9NUI7_PICSI	Leiria	0.652715	9.93024	4.02705	0.00346383	0.0498865	-1.90659
24871	Contig18753	sp_v3.0_unigene18753			Unassigned protein		0.355922	8.33592	4.02541	0.00347201	0.0499383	-1.90904
22388	Contig3981	sp_v3.0_unigene3981	AT5G25900.1	NP_197962.1	Cytochrome P450 monooxygenase CYP701A16 (Fragment) n=2 Tax=Glycine max RepID=Q2LAK0_SOYBN	Tamrabta	-0.829479	7.85608	-4.02415	0.00347829	0.0499626	-1.91091
19765	Contig29008	sp_v3.0_unigene29008	AT3G24740.1	NP_189118.1	DUF1644 domain containing protein		-0.458947	7.40349	-4.02315	0.00348326	0.049968	-1.91239
23569	Contig30131	sp_v3.0_unigene30131	AT2G18670.1	NP_179457.1	Zinc finger protein, putative n=1 Tax=Ricinus communis RepID=B9RUA7_RICCO		1.36663	7.9266	4.01936	0.00350227	0.0501746	-1.91803
13241	Contig19549	sp_v3.0_unigene19549	AT2G33585.1	NP_850214.1	Unassigned protein		0.526451	7.98702	4.01744	0.00351197	0.0502475	-1.9209
40294	Contig17284	sp_v3.0_unigene17284	AT4G33720.1	NP_195098.1	Pathogenesis-related protein n=1 Tax=Elaeis guineensis RepID=B3TLW3_ELAGV		-1.2803	7.10892	-3.99929	0.00360476	0.0503151	-1.94792
15336	Contig10470	sp_v3.0_unigene10470			unclassified		-1.10281	7.15172	-3.99713	0.00361601	0.0503151	-1.95115
28383	Contig35892	sp_v3.0_unigene35892			LEA domain protein n=1 Tax=Talaromyces stipitatus ATCC 10500 RepID=B8M6I2_TALSN		-1.08314	7.40714	-3.9973	0.00361514	0.0503151	-1.9509
11931	CL16265Contig1	sp_v3.0_unigene41707			Potassium transporter, putative n=1 Tax=Ricinus communis RepID=B9S7C7_RICCO		-1.05312	7.59545	-3.99668	0.00361836	0.0503151	-1.95182
24711	Contig948	sp_v3.0_unigene948	AT4G36940.1	NP_195412.3	Nicotinate phosphoribosyltransferase, putative n=1 Tax=Ricinus communis RepID=B9SC93_RICCO		-0.826591	8.23905	-4.00514	0.00357459	0.0503151	-1.93921
36303	Contig34382	sp_v3.0_unigene34382	AT5G60750.1	NP_568928.1	CAAX amino terminal protease family protein [Arabidopsis thaliana] gb|AAL38707.1| unknown protein [Arabidopsis thaliana] gb|AAM20181.1| unknown protein [Arabidopsis thaliana] gb|AAM63634.1| unknown [Arabidopsis thaliana] gb|AED97373.1| CAAX amino terminal protease family protein [Arabidopsis thaliana]		-0.675214	7.5409	-4.01079	0.00354565	0.0503151	-1.93079
8016	Contig238	sp_v3.0_unigene238	AT3G20500.1	NP_188686.2	purple acid phosphatase 18 [Arabidopsis thaliana] sp|Q9LJU7.1|PPA18_ARATH RecName: Full=Purple acid phosphatase 18; Flags: Precursor dbj|BAB01159.1| purple acid phosphatase-like protein [Arabidopsis thaliana] gb|AAL32566.1| purple acid phosphatase-like protein [Arabidopsis thaliana] gb|AAM13271.1| purple acid phosphatase-like protein [Arabidopsis thaliana] gb|AEE76388.1| purple acid phosphatase 1…		-0.503419	8.73272	-4.00503	0.00357514	0.0503151	-1.93937
32070	Contig7897	sp_v3.0_unigene7897	AT4G11820.2	NP_192919.1	3-hydroxy-3-methylglutaryl-CoA-synthase n=1 Tax=Pinus sylvestris RepID=P93773_PINSY		-0.493251	6.98118	-4.00207	0.0035904	0.0503151	-1.94378
17477	Contig684	sp_v3.0_unigene684	AT2G42650.1	NP_181793.1	Ribosomal protein .1/L10e family [Arabidopsis thaliana] gb|AAM15385.1| hypothetical protein [Arabidopsis thaliana] gb|AAX55158.1| hypothetical protein At2g42650 [Arabidopsis thaliana] gb|AEC10151.1| Ribosomal protein .1/L10e family [Arabidopsis thaliana]		-0.453161	7.42843	-4.00986	0.00355038	0.0503151	-1.93217
25096	AllPine_b_c12951	sp_v3.0_unigene185415	AT5G61330.1	NP_200941.2	Protein AATF n=2 Tax=Andropogoneae RepID=B6TMZ1_MAIZE		-0.438213	9.05622	-4.00682	0.00356594	0.0503151	-1.9367
38772	Contig10512	sp_v3.0_unigene10512	AT3G25040.1	NP_566758.1	ER lumen protein retaining receptor n=1 Tax=Picea sitchensis RepID=A9NN13_PICSI		-0.427625	7.43999	-4.00591	0.00357062	0.0503151	-1.93806
29939	Contig1254	sp_v3.0_unigene1254			Water deficit inducible protein LP3-3 (Fragment) n=4 Tax=Pinus taeda RepID=Q41095_PINTA		-0.421628	14.8499	-4.00105	0.00359569	0.0503151	-1.94531
27232	GD4IA4403GVKVF	sp_v3.0_unigene78613	AT3G21700.3	NP_850622.1	putative Septum-promoting GTP-binding protein 1 (GTPase spg1) [Oryza sativa Japonica Group]		-0.388718	8.87148	-3.9995	0.00360368	0.0503151	-1.94761
2449	Contig18439	sp_v3.0_unigene18439			Unassigned protein		-0.31003	12.1575	-4.00129	0.00359443	0.0503151	-1.94494
30544	AllPine_a_c47585	sp_v3.0_unigene113386	AT5G59400.2	NP_851220.1	Unassigned protein		-0.273955	7.86994	-4.00578	0.00357129	0.0503151	-1.93825
26072	HLKU4M004H25RX	sp_v3.0_unigene157238			Choline acetyltransferase n=1 Tax=Aplysia californica RepID=E2QDA3_APLCA		0.344351	7.0704	3.99944	0.00360401	0.0503151	-1.9477
31200	Contig25886	sp_v3.0_unigene25886	AT1G16430.1	NP_563997.1	Surfeit locus protein 5 subunit 22 of Mediator complex [Arabidopsis thaliana] gb|AAD34695.1|AC006341_23 Similar to gb|AJ224359 surfeit locus protein 5 (surf5b) from Homo sapiens [Arabidopsis thaliana] dbj|BAC42398.1| unknown protein [Arabidopsis thaliana] gb|AAO39905.1| At1g16430 [Arabidopsis thaliana] gb|AEE29450.1| Surfeit locus protein 5 subunit 22 of Mediator complex [Arabidopsis thaliana]		0.476999	6.96155	4.00655	0.00356736	0.0503151	-1.93711
7549	Contig409	sp_v3.0_unigene409	AT3G51670.1	NP_190735.1	CRAL_TRIO multi-domain protein		0.619124	11.0518	4.0065	0.00356759	0.0503151	-1.93718
24245	GD4IA4404I1XY8	sp_v3.0_unigene78921			Unassigned protein		0.652426	7.1836	4.00702	0.00356494	0.0503151	-1.93641
33374	HLKU4M001BCBRV	sp_v3.0_unigene148635	AT5G06690.2	NP_568172.1	Electron transporter, putative n=1 Tax=Ricinus communis RepID=B9T802_RICCO		0.676856	9.18503	4.00475	0.00357658	0.0503151	-1.93979
29285	AllPine_a_c29079	sp_v3.0_unigene101592	AT1G42970.1	NP_174996.1	Glyceraldehyde-3-phosphate dehydrogenase B, chloroplastic n=3 Tax=Arabidopsis RepID=G3PB_ARATH		1.2833	7.28452	4.00573	0.00357156	0.0503151	-1.93833
16506	Contig18476	sp_v3.0_unigene18476	AT4G37470.1	NP_195463.1	hydrolase, alpha/beta fold family protein [Arabidopsis thaliana] emb|CAB38214.1| putative protein [Arabidopsis thaliana] emb|CAB80412.1| putative protein [Arabidopsis thaliana] gb|AAL07039.1| unknown protein [Arabidopsis thaliana] gb|AAM14286.1| unknown protein [Arabidopsis thaliana] gb|AEE86798.1| hydrolase, alpha/beta fold family protein [Arabidopsis thaliana]		1.31716	9.81606	4.00447	0.00357804	0.0503151	-1.94021
12912	Contig37887	sp_v3.0_unigene37887	AT2G39390.1	NP_195881.1	similar to 60S ribosomal protein L35 [Solanum lycopersicum]		-0.527323	7.15017	-3.99472	0.00362856	0.0503372	-1.95474
40722	Contig20797	sp_v3.0_unigene20797			Unassigned protein		1.34999	8.73106	3.9946	0.00362919	0.0503372	-1.95492
14568	Contig3734	sp_v3.0_unigene3734	AT5G19780.1	NP_197479.1	Tubulin alpha-2/alpha-4 chain n=384 Tax=Eukaryota RepID=TBA2_ARATH		-0.418567	7.74897	-3.9919	0.00364336	0.050436	-1.95895
26717	Contig34722	sp_v3.0_unigene34722	AT3G14910.1	NP_188109.1	Unassigned protein		-0.316446	9.04392	-3.99147	0.00364559	0.050436	-1.95959
11109	Contig4935	sp_v3.0_unigene4935	AT5G54440.1	NP_200255.5	TRAPPC10 domain containing protein		-0.389097	7.82891	-3.99033	0.0036516	0.0504551	-1.96129
12721	Contig16601	sp_v3.0_unigene16601	AT4G39230.1	NP_195634.1	Phenylcoumaran benzylic ether reductase n=1 Tax=Pinus strobus RepID=Q1HFH6_PINST		0.777158	8.10549	3.98883	0.00365945	0.0504995	-1.96352
14176	HA8LWWM01CMJ4A	sp_v3.0_unigene176517			unclassified		-0.624444	7.85766	-3.98435	0.00368317	0.0505303	-1.97021
28566	Contig3180	sp_v3.0_unigene3180	AT5G54860.1	NP_200297.2	Transporter, putative n=1 Tax=Ricinus communis RepID=B9SAF5_RICCO		-0.49359	7.34685	-3.98403	0.00368489	0.0505303	-1.97069
37588	Contig9369	sp_v3.0_unigene9369	AT1G48635.2	NP_683410.1	peroxin 3 [Arabidopsis thaliana] sp|Q8S9K7.1|PEX32_ARATH RecName: Full=Peroxisome biogenesis protein 3-2; AltName: Full=Peroxin-3-2; Short=AtPEX3-2 gb|AAL75911.1| At1g48640/F11I4_17 [Arabidopsis thaliana] gb|AAM70527.1| At1g48640/F11I4_17 [Arabidopsis thaliana] dbj|BAD43104.1| unknown protein [Arabidopsis thaliana] gb|AEE32330.1| peroxin 3 [Arabidopsis thaliana]		-0.391943	10.2992	-3.9843	0.00368342	0.0505303	-1.97028
18406	Contig5668	sp_v3.0_unigene5668	AT3G25660.1	NP_189194.1	Glutamyl-tRNA n=1 Tax=Zea mays RepID=B6U151_MAIZE		0.528021	8.77459	3.98576	0.00367571	0.0505303	-1.96811
21786	AllPine_a_c32328	sp_v3.0_unigene102664	AT3G06060.1	NP_187257.2	[R] COG0300 Short-chain dehydrogenases of various substrate specificities		0.630987	6.8639	3.9864	0.00367233	0.0505303	-1.96716
14846	Contig29441	sp_v3.0_unigene29441	AT3G23390.1	NP_193168.1	60S ribosomal protein L44 [Phalaenopsis hybrid cultivar]		-0.726574	12.621	-3.98128	0.00369953	0.0505784	-1.9748
31214	AllPine_b_c25911	sp_v3.0_unigene189468	AT1G55250.1	NP_564680.4	Unassigned protein		-0.551074	7.13845	-3.98136	0.00369909	0.0505784	-1.97468
1936	Contig30075	sp_v3.0_unigene30075	AT1G50320.1	NP_564566.1	Thioredoxin X, chloroplastic n=3 Tax=Oryza sativa RepID=TRXX_ORYSJ		0.350987	7.47094	3.98075	0.00370233	0.0505784	-1.97559
41891	Contig8316	sp_v3.0_unigene8316			Unassigned protein		-0.99802	10.9692	-3.97955	0.00370876	0.0506027	-1.97738
12634	Contig1953	sp_v3.0_unigene1953	AT5G15790.1	NP_974785.1	Protein binding protein, putative n=1 Tax=Ricinus communis RepID=B9RDU7_RICCO		-0.511687	9.33683	-3.97734	0.00372057	0.050637	-1.98068
41474	Contig8153	sp_v3.0_unigene8153	AT2G45080.1	NP_182034.1	Cyclin-U2-1 n=2 Tax=Arabidopsis RepID=CCU21_ARATH		0.473355	8.42827	3.97748	0.00371981	0.050637	-1.98046
15516	Contig2488	sp_v3.0_unigene2488	AT4G00990.1	NP_192008.3	pfam02373, JmjC, JmjC domain		-0.36448	7.14538	-3.97586	0.00372853	0.050642	-1.98289
11094	Contig3471	sp_v3.0_unigene3471			Nucleic acid binding protein, putative n=1 Tax=Ricinus communis RepID=B9T7S4_RICCO		0.367996	8.92687	3.97554	0.00373024	0.050642	-1.98337
15867	Contig959	sp_v3.0_unigene959	AT5G08450.1	NP_001031857.1	Rxt3 domain containing protein		-0.413054	7.03522	-3.97449	0.00373589	0.0506555	-1.98493
27595	AllPine_a_c16261	sp_v3.0_unigene96841			unclassified		-0.366228	7.91209	-3.97191	0.00374983	0.0507813	-1.98879
23475	GG46A6U01DE2QJ	sp_v3.0_unigene67671			6,7-dimethyl-8-ribityllumazine synthase n=2 Tax=Picea sitchensis RepID=A9NU97_PICSI		0.300738	8.50219	3.96962	0.00376225	0.0508861	-1.99221
37098	Contig18123	sp_v3.0_unigene18123	AT3G48340.1	NP_680113.3	Cysteine proteinase C1A n=1 Tax=Dactylis glomerata RepID=D0VEB8_DACGL		-2.88517	10.0063	-3.96864	0.00376759	0.0508952	-1.99368
6170	Contig9512	sp_v3.0_unigene9512	AT4G14305.1	NP_001031637.1	Peroxisomal membrane 22 kDa (Mpv17/PMP22) family protein [Arabidopsis thaliana] dbj|BAD95003.1| hypothetical protein [Arabidopsis thaliana] gb|ABF59245.1| unknown protein [Arabidopsis thaliana] gb|AEE83413.1| Peroxisomal membrane 22 kDa (Mpv17/PMP22) family protein [Arabidopsis thaliana]		-0.493872	10.0476	-3.96735	0.00377457	0.0509262	-1.9956
12958	AllPine_a_c24926	sp_v3.0_unigene100164	AT3G04350.1	NP_566224.1	DUF946 domain containing protein		-0.432007	7.26939	-3.96636	0.00378	0.0509364	-1.99709
9022	HA8LWWM01DBLOP	sp_v3.0_unigene159634			Unassigned protein		0.49106	8.37816	3.9636	0.00379509	0.0510157	-2.00122
4781	GG46A6U02GZLVH	sp_v3.0_unigene71182			unclassified		0.667558	7.18276	3.96357	0.00379526	0.0510157	-2.00126
38821	Contig21010	sp_v3.0_unigene21010	AT5G02790.1	NP_195899.1	glutathione S-transferase [Pisum sativum]		0.752344	10.6617	3.96209	0.00380334	0.0510614	-2.00347
27733	Contig2568	sp_v3.0_unigene2568	AT3G28460.1	NP_189487.2	Cons_hypoth95 domain containing protein		-1.77548	9.86181	-3.96053	0.00381194	0.0511138	-2.0058
28318	HIF1XHV02DTKJ2	sp_v3.0_unigene149567			Unassigned protein		0.576019	9.81834	3.95944	0.00381795	0.0511315	-2.00744
9567	Contig22034	sp_v3.0_unigene22034			Unassigned protein		1.18638	9.59279	3.9575	0.00382867	0.051212	-2.01034
38162	Contig29896	sp_v3.0_unigene29896	AT3G52220.1	NP_566962.1	MMtag domain containing protein		0.499156	8.50161	3.95645	0.0038345	0.051227	-2.01192
27058	Contig2877	sp_v3.0_unigene2877	AT4G00150.1	NP_191926.1	pfam03514, GRAS, GRAS family transcription factor		-0.97563	8.87241	-3.95129	0.0038632	0.0512512	-2.01964
41599	Contig22175	sp_v3.0_unigene22175			Wall-associated kinase, putative n=1 Tax=Ricinus communis RepID=B9SFY5_RICCO		-0.381428	7.02408	-3.95162	0.00386134	0.0512512	-2.01914
26535	AllPine_b_c40822	sp_v3.0_unigene198821	AT1G30520.1	NP_174340.2	acyl-activating enzyme 14 [Arabidopsis thaliana] sp|Q8VYJ1.1|MENE_ARATH RecName: Full=2-succinylbenzoate--CoA ligase, chloroplastic/peroxisomal; AltName: Full=Acyl-activating enzyme 14; AltName: Full=O-succinylbenzoyl-CoA ligase; Flags: Precursor gb|AAL50080.1| At1g30520/F26G16_3 [Arabidopsis thaliana] gb|AAP03026.1| acyl-activating enzyme 14 [Arabidopsis thaliana] gb|AAQ65085.1| At1g30520/F26G16…		0.408244	7.303	3.95306	0.00385332	0.0512512	-2.01698
19802	Contig992	sp_v3.0_unigene992	AT3G60910.1	NP_566574.1	S-adenosyl-L-methionine-dependent methyltransferase-like protein [Arabidopsis thaliana] gb|AAK93650.1| unknown protein [Arabidopsis thaliana] gb|AAM67530.1| unknown protein [Arabidopsis thaliana] gb|AEE75944.1| S-adenosyl-L-methionine-dependent methyltransferase-like protein [Arabidopsis thaliana]		0.532228	7.24516	3.95468	0.00384428	0.0512512	-2.01455
23588	Contig27013	sp_v3.0_unigene27013	AT2G42760.1	NP_181804.1	Unassigned protein		0.80365	8.2661	3.95104	0.00386455	0.0512512	-2.02
21531	AllPine_a_c15342	sp_v3.0_unigene96433	AT5G23990.1	NP_197787.1	ferric-chelate reductase [Solanum lycopersicum]		1.15763	7.85401	3.95176	0.00386055	0.0512512	-2.01893
44509	Contig22097	sp_v3.0_unigene22097	AT1G73180.1	NP_565058.1	eukaryotic translation initiation factor eIF2A-like protein [Arabidopsis thaliana] gb|AAG52134.1|AC010556_16 unknown protein; 49372-46275 [Arabidopsis thaliana] gb|AAL07151.1| unknown protein [Arabidopsis thaliana] gb|AAM14246.1| unknown protein [Arabidopsis thaliana] gb|AEE35425.1| eukaryotic translation initiation factor eIF2A-like protein [Arabidopsis thaliana]		0.354279	8.61597	3.9487	0.00387766	0.0513625	-2.02351
17559	Contig32449	sp_v3.0_unigene32449	AT5G43260.1	NP_568623.1	Fiber protein Fb25 n=1 Tax=Gossypium barbadense RepID=Q6UA14_GOSBA		-0.455192	10.7641	-3.94539	0.0038963	0.0513767	-2.02847
2137	Contig966	sp_v3.0_unigene966	AT1G63780.1	NP_176564.1	putative U3 snoRNP protein IMP4 [Oryza sativa Japonica Group] dbj|BAG87578.1| unnamed protein product [Oryza sativa Japonica Group]		-0.369929	7.29688	-3.94637	0.00389074	0.0513767	-2.02699
22608	Contig15985	sp_v3.0_unigene15985	AT4G28390.1	NP_194568.1	ADP,ATP carrier protein, putative n=1 Tax=Ricinus communis RepID=B9RVW7_RICCO		-0.351948	7.69621	-3.94568	0.00389465	0.0513767	-2.02803
21154	Contig3479	sp_v3.0_unigene3479	AT5G39785.2	NP_851107.1	60S ribosomal protein L34, putative n=1 Tax=Ricinus communis RepID=B9T740_RICCO		0.407901	7.53928	3.94452	0.00390122	0.0513767	-2.02978
13042	Contig10372	sp_v3.0_unigene10372	AT1G25450.1	NP_173916.1	3-ketoacyl-CoA synthase n=1 Tax=Picea sitchensis RepID=D5A9Z6_PICSI		0.859879	7.5159	3.94432	0.00390232	0.0513767	-2.03007
33734	Contig37227	sp_v3.0_unigene37227			Unassigned protein		-0.632936	7.73983	-3.94038	0.0039246	0.0515453	-2.03596
2664	Contig35031	sp_v3.0_unigene35031	AT4G36850.1	NP_568009.5	PQ-loop repeat family protein / transmembrane family protein [Arabidopsis thaliana] gb|AAK76703.1| unknown protein [Arabidopsis thaliana] gb|AEE86709.1| PQ-loop repeat family protein / transmembrane family protein [Arabidopsis thaliana]		1.86973	9.4568	3.94062	0.00392329	0.0515453	-2.03562
26105	HLKU4M003FR9IY	sp_v3.0_unigene166993	AT3G56340.1	NP_191193.1	ribosomal protein S26 [Pisum sativum]		-0.316661	12.3289	-3.93824	0.0039368	0.0516433	-2.03918
17930	Contig1263	sp_v3.0_unigene1263	AT2G34590.1	NP_181006.1	Pyruvate dehydrogenase, putative n=1 Tax=Ricinus communis RepID=B9S0Z5_RICCO		-1.26755	8.20183	-3.93454	0.00395794	0.0517359	-2.04472
4612	Contig13333	sp_v3.0_unigene13333	AT1G20510.1	NP_564115.1	AMP dependent CoA ligase, putative n=1 Tax=Ricinus communis RepID=B9R8J7_RICCO		-0.917281	9.37693	-3.93451	0.00395812	0.0517359	-2.04477
37082	Contig1019	sp_v3.0_unigene1019			Embryo sac development arrest 6 protein n=1 Tax=Arabidopsis thaliana RepID=Q9LW53_ARATH		0.49294	8.82067	3.9355	0.00395243	0.0517359	-2.04328
20737	Contig23539	sp_v3.0_unigene23539	AT4G38090.1	NP_568034.1	UPF0029 domain containing protein		0.352929	7.82372	3.93355	0.00396362	0.0517457	-2.04621
3989	AllPine_a_rep_C119223	sp_v3.0_unigene146042	AT2G16850.1	NP_179277.1	Probable aquaporin n=4 Tax=Picea RepID=O65045_PICMA		0.671711	8.02291	3.92577	0.00400856	0.0522697	-2.05788
28699	Contig17727	sp_v3.0_unigene17727	AT5G03080.1	NP_195928.1	dolichyldiphosphatase [Arabidopsis thaliana] gb|AAR23728.1| At5g03080 [Arabidopsis thaliana] gb|AAS92345.1| At5g03080 [Arabidopsis thaliana] dbj|BAF00841.1| hypothetical protein [Arabidopsis thaliana] gb|AED90554.1| dolichyldiphosphatase [Arabidopsis thaliana]		-0.482371	9.64206	-3.92357	0.00402137	0.0523567	-2.06118
25015	AllPine_b_c16370	sp_v3.0_unigene186481	AT5G04770.1	NP_196097.1	Amino acid permease family protein [Oryza sativa Japonica Group] gb|EEE53600.1| hypothetical protein OsJ_36854 [Oryza sativa Japonica Group]		-0.411595	7.0534	-3.92297	0.00402485	0.0523567	-2.06208
11528	Contig17379	sp_v3.0_unigene17379	AT2G31160.1	NP_565716.1	DUF640 domain containing protein		-1.01073	8.47689	-3.91808	0.00405353	0.0526465	-2.06942
1056	Contig2640	sp_v3.0_unigene2640	AT1G69310.1	NP_974112.1	TPA_inf: WRKY transcription factor 29 [Oryza sativa (japonica cultivar-group)] gb|EAZ02533.1| hypothetical protein OsI_24642 [Oryza sativa Indica Group]		-0.600982	7.00643	-3.91588	0.00406647	0.0526465	-2.07272
31729	umA_euler_27473	sp_v3.0_unigene210153	AT2G30790.1	NP_180637.3	Oxygen-evolving enhancer protein 2, chloroplastic n=3 Tax=Papilionoideae RepID=PSBP_PEA		0.41957	15.2815	3.91695	0.00406017	0.0526465	-2.07112
23736	AllPine_a_rep_C107098	sp_v3.0_unigene142404	AT5G46700.1	NP_199482.1	Tetraspanin family protein [Arabidopsis thaliana] dbj|BAB08914.1| senescence-associated protein 5-like protein [Arabidopsis thaliana] gb|AAV85676.1| At5g46700 [Arabidopsis thaliana] dbj|BAE98437.1| senescence-associated protein 5-like protein [Arabidopsis thaliana] gb|AED95415.1| Tetraspanin family protein [Arabidopsis thaliana]		0.769027	7.91003	3.91649	0.00406283	0.0526465	-2.0718
21391	Contig30176	sp_v3.0_unigene30176	AT5G50200.3	NP_851159.1	High-affinity nitrate transport system component n=1 Tax=Cucumis sativus RepID=C8CHG8_CUCSA		-1.23673	9.1241	-3.91126	0.00409381	0.0528121	-2.07966
21796	AllPine_a_c50772	sp_v3.0_unigene116003			Similar to alcohol oxidase n=1 Tax=Leptosphaeria maculans RepID=E4ZS94_LEPMC		-0.919593	7.16399	-3.91243	0.00408688	0.0528121	-2.07791
14477	Contig7771	sp_v3.0_unigene7771	AT3G45300.1	NP_190116.1	acyl-CoA dehydrogenase [Stappia aggregata IAM 12614] gb|EAV46229.1| acyl-CoA dehydrogenase [Stappia aggregata IAM 12614]		-0.656712	8.91365	-3.91197	0.00408958	0.0528121	-2.07859
7345	Contig8696	sp_v3.0_unigene8696	AT4G00370.1	NP_567175.2	[GEPR] COG0477 Permeases of the major facilitator superfamily		-0.762833	10.7275	-3.90952	0.00410418	0.0528207	-2.08228
30366	Contig1801	sp_v3.0_unigene1801	AT4G30600.1	NP_194789.1	signal recognition particle receptor subunit alpha [Arabidopsis thaliana] emb|CAB79778.1| signal recognition particle receptor-like protein [Arabidopsis thaliana] gb|AAL57699.1| AT4g30600/F17I23_60 [Arabidopsis thaliana] gb|AAM91442.1| AT4g30600/F17I23_60 [Arabidopsis thaliana] gb|AEE85785.1| signal recognition particle receptor subunit alpha [Arabidopsis thaliana]		0.815153	7.22703	3.9103	0.00409953	0.0528207	-2.0811
27253	GD4IA4402C3MIS	sp_v3.0_unigene75990	AT4G37470.1	NP_195463.1	Sigma factor sigb regulation protein rsbq, putative n=1 Tax=Ricinus communis RepID=B9RPB1_RICCO		-0.755958	8.40197	-3.90708	0.00411874	0.0528881	-2.08594
23647	Contig16160	sp_v3.0_unigene16160	AT3G07270.1	NP_187383.1	GTP cyclohydrolase I [Solanum lycopersicum]		-0.524126	7.62638	-3.90701	0.00411913	0.0528881	-2.08604
2533	GFXCM5X02I3RLV	sp_v3.0_unigene65874			Unassigned protein		-0.289802	9.6091	-3.90293	0.00414364	0.0530776	-2.09218
19399	CL4420Contig1	sp_v3.0_unigene48034			alpha-amylase precursor [Musa acuminata]		0.534243	7.55299	3.90356	0.00413983	0.0530776	-2.09123
29026	Contig2429	sp_v3.0_unigene2429	AT5G52640.1	NP_200076.1	Heat shock protein 90-1 n=9 Tax=rosids RepID=HS901_ARATH		-1.15177	8.03573	-3.89584	0.00418654	0.0533876	-2.10284
17776	CL10236Contig1	sp_v3.0_unigene48475			BOP/NPR1/NIM1-like regulatory protein n=2 Tax=Malpighiales RepID=B9H966_POPTR		-0.589967	7.38096	-3.89328	0.00420216	0.0533876	-2.10669
38898	Contig9793	sp_v3.0_unigene9793	AT2G03120.1	NP_565294.1	minor histocompatibility antigen H13 [Arabidopsis thaliana] gb|AAC34490.1| expressed protein [Arabidopsis thaliana] gb|AAL38345.1| unknown protein [Arabidopsis thaliana] gb|AAM47890.1| unknown protein [Arabidopsis thaliana] gb|AEC05665.1| minor histocompatibility antigen H13 [Arabidopsis thaliana]		-0.389576	7.23803	-3.8943	0.00419589	0.0533876	-2.10515
9920	AllPine_a_rep_C84249	sp_v3.0_unigene131175	AT3G05590.1	NP_187210.1	RecName: Full=60S ribosomal protein L18 emb|CAA06246.1| ribosomal protein L18 [Cicer arietinum]		-0.36482	11.0912	-3.89502	0.00419151	0.0533876	-2.10407
37804	Contig28790	sp_v3.0_unigene28790	AT4G15510.1	NP_001031646.1	PsbP n=1 Tax=Gossypium hirsutum RepID=E5LBM4_GOSHI		0.430333	8.83826	3.89562	0.00418785	0.0533876	-2.10316
17998	Contig7653	sp_v3.0_unigene7653	AT1G44350.1	NP_175086.1	auxin conjugate hydrolase [Medicago truncatula]		0.449253	7.69492	3.89376	0.00419923	0.0533876	-2.10597
43084	HLKU4M004IW97K	sp_v3.0_unigene173062			Unassigned protein		0.597256	7.34658	3.89631	0.00418366	0.0533876	-2.10213
2543	AllPine_a_c40442	sp_v3.0_unigene107887	AT4G39420.2	NP_001154293.2	Unassigned protein		0.520364	7.77374	3.89055	0.00421887	0.0534973	-2.1108
36643	EPDB_AL749962	sp_v3.0_unigene51421	AT1G06040.1	NP_849598.1	COL domain class transcription factor n=2 Tax=Malus x domestica RepID=D9ZIX2_MALDO		0.788329	9.05219	3.89026	0.00422063	0.0534973	-2.11123
8718	Contig36533	sp_v3.0_unigene36533	AT2G41380.1	NP_181669.1	embryo-abundant protein [Picea glauca]		0.449714	7.0779	3.88813	0.00423375	0.0536012	-2.11444
28677	Contig13383	sp_v3.0_unigene13383	AT5G01450.1	NP_195765.3	Zinc finger, RING-type [Medicago truncatula]		0.559009	8.791	3.88641	0.00424436	0.0536731	-2.11703
15311	GDTE5QK01D8VJ6	sp_v3.0_unigene80447	AT2G30070.1	NP_180568.1	Potassium transporter, putative n=1 Tax=Ricinus communis RepID=B9S7C7_RICCO		-0.562368	7.02704	-3.88307	0.00426501	0.0538346	-2.12205
1461	HLKU4M001BHDN5	sp_v3.0_unigene148636	AT1G10580.1	NP_172528.2	pre-mRNA-processing factor 17 [Arabidopsis thaliana] gb|ABO38749.1| At1g10580 [Arabidopsis thaliana] gb|AEE28597.1| pre-mRNA-processing factor 17 [Arabidopsis thaliana]		-0.404272	8.27741	-3.88275	0.00426701	0.0538346	-2.12254
31760	GG46A6U01CGANZ	sp_v3.0_unigene68974			NAF domain containing protein		0.570437	9.78686	3.88046	0.00428126	0.0539518	-2.12599
37622	AllPine_a_rep_C101874	sp_v3.0_unigene140716			ubiquitin [Aspergillus clavatus NRRL 1] gb|EAW09700.1| ubiquitin [Aspergillus clavatus NRRL 1]		-0.668901	10.817	-3.87905	0.00429004	0.0539999	-2.12811
8365	Contig910	sp_v3.0_unigene910	AT1G25230.1	NP_173894.2	putative acid phosphatase [Lupinus luteus]		-1.66386	8.48095	-3.87417	0.00432066	0.0542813	-2.13546
32636	AllPine_b_c9738	sp_v3.0_unigene184389			Unassigned protein		-0.558549	6.90879	-3.8739	0.00432237	0.0542813	-2.13587
11927	Contig775	sp_v3.0_unigene775	AT1G70570.2	NP_564991.1	putative anthranilate phosphoribosyltransferase [Arabidopsis thaliana] gb|AAK25996.1|AF360286_1 unknown protein [Arabidopsis thaliana] gb|AAK93719.1| unknown protein [Arabidopsis thaliana] gb|AEE35080.1| putative anthranilate phosphoribosyltransferase [Arabidopsis thaliana]		-0.449496	8.12021	-3.87108	0.00434011	0.0544414	-2.14011
20025	AllPine_a_c20387	sp_v3.0_unigene98787	AT4G25450.1	NP_001078446.1	ATNAP8, putative n=1 Tax=Ricinus communis RepID=B9R9H4_RICCO		-0.605777	8.33359	-3.86924	0.00435177	0.0545249	-2.14289
7448	Contig19956	sp_v3.0_unigene19956	AT4G01210.1	NP_192030.4	transferase, transferring glycosyl groups		-0.424577	7.15568	-3.86547	0.00437575	0.0546993	-2.14857
21421	umA_euler_16966	sp_v3.0_unigene210278	AT4G38620.1	NP_195574.1	R2R3-Myb5 transcription factor (Fragment) n=2 Tax=Pinus RepID=B1PPT8_PINPS		0.616842	9.11842	3.86587	0.00437324	0.0546993	-2.14798
44530	Contig1627	sp_v3.0_unigene1627	AT3G03940.1	NP_187044.1	protein kinase-like protein [Arabidopsis thaliana] gb|AAF05853.1|AC011698_4 putative casein kinase [Arabidopsis thaliana] gb|AEE74014.1| protein kinase-like protein [Arabidopsis thaliana]		-0.394182	8.29827	-3.8609	0.00440504	0.054988	-2.15547
3638	Contig6876	sp_v3.0_unigene6876	AT5G13570.2	NP_196861.2	mRNA-decapping enzyme subunit 2 [Arabidopsis thaliana] dbj|BAC43684.1| unknown protein [Arabidopsis thaliana] gb|AAO63396.1| At5g13570 [Arabidopsis thaliana] gb|AED91912.1| mRNA-decapping enzyme subunit 2 [Arabidopsis thaliana]		0.506495	8.70387	3.86029	0.00440894	0.054988	-2.15639
30183	Contig8466	sp_v3.0_unigene8466	AT3G45240.1	NP_566876.3	Calcium/calmodulin-dependent protein kinase kinase, putative n=1 Tax=Ricinus communis RepID=B9SWC3_RICCO		0.404859	8.92811	3.85684	0.00443117	0.0552021	-2.16159
2169	Contig29893	sp_v3.0_unigene29893	AT5G11770.1	NP_196738.1	NADH-ubiquinone oxidoreductase subunit PSST [Lupinus luteus]		-0.489512	7.24949	-3.85238	0.00446012	0.0554992	-2.16832
33726	Contig6056	sp_v3.0_unigene6056	AT4G18020.1	NP_001190759.1	two-component response regulator-like APRR2 [Arabidopsis thaliana] ref|NP_849403.1| two-component response regulator-like APRR2 [Arabidopsis thaliana] ref|NP_849404.2| two-component response regulator-like APRR2 [Arabidopsis thaliana] ref|NP_001190759.1| two-component response regulator-like APRR2 [Arabidopsis thaliana] sp|Q6LA43.2|APRR2_ARATH RecName: Full=Two-component response regulator-like A…		0.698056	8.85462	3.85124	0.00446752	0.0555015	-2.17004
24433	Contig957	sp_v3.0_unigene957	AT3G15460.1	NP_566514.1	ribosomal RNA processing brix domain-containing protein [Arabidopsis thaliana] gb|AAF35412.1| unknown protein [Arabidopsis thaliana] dbj|BAB02375.1| unnamed protein product [Arabidopsis thaliana] gb|AAM64370.1| unknown [Arabidopsis thaliana] gb|AEE75679.1| ribosomal RNA processing brix domain-containing protein [Arabidopsis thaliana]		0.749983	9.42912	3.85079	0.0044705	0.0555015	-2.17073
31131	AllPine_a_rep_C80957	sp_v3.0_unigene129674	AT4G05320.2	NP_849301.4	PREDICTED: similar to ubiquitin B precursor isoform 2 [Canis familiaris]		0.821003	11.9714	3.84888	0.00448296	0.0555927	-2.1736
28542	Contig8807	sp_v3.0_unigene8807	AT2G18380.1	NP_179429.2	GATA transcription factor 21 [Arabidopsis thaliana] sp|Q5HZ36.2|GAT21_ARATH RecName: Full=GATA transcription factor 21 dbj|BAA97205.1| unnamed protein product [Arabidopsis thaliana] gb|ABG25059.1| At5g56860 [Arabidopsis thaliana] gb|AED96815.1| GATA transcription factor 21 [Arabidopsis thaliana]		0.351731	7.3828	3.84699	0.00449537	0.0556832	-2.17646
18399	Contig2249	sp_v3.0_unigene2249			UDP-N-acetylglucosamine 1-carboxyvinyltransferase [Crocosphaera watsonii WH 8501] gb|EAM48053.1| UDP-N-acetylglucosamine 1-carboxyvinyltransferase [Crocosphaera watsonii WH 8501]		-0.918068	8.34165	-3.84159	0.00453099	0.0558262	-2.18463
41212	AllPine_a_c31784	sp_v3.0_unigene102489	AT1G56290.1	NP_564716.1	Unassigned protein		-0.394511	7.8304	-3.84199	0.0045283	0.0558262	-2.18401
14085	Contig13577	sp_v3.0_unigene13577	AT1G32200.1	NP_849738.1	Glycerol-3-phosphate acyltransferase n=2 Tax=Citrus RepID=Q8W3L0_CITUN		0.409906	7.28684	3.84225	0.00452663	0.0558262	-2.18363
8820	CL2748Contig1	sp_v3.0_unigene47930			unclassified		0.755003	7.54653	3.84197	0.00452842	0.0558262	-2.18404
4490	Contig37858	sp_v3.0_unigene37858	AT2G29630.2	NP_001189634.1	Catalytic, putative n=2 Tax=Malpighiales RepID=B9SHY3_RICCO		0.793005	9.47172	3.84135	0.00453254	0.0558262	-2.18498
33779	HA8LWWM01A38IS	sp_v3.0_unigene164604			Unassigned protein		0.596089	7.67174	3.8396	0.00454414	0.0559058	-2.18762
31301	CL1946Contig2	sp_v3.0_unigene46087	AT3G09560.2	NP_187567.1	lipin-like protein [Arabidopsis thaliana] ref|NP_974268.1| lipin-like protein [Arabidopsis thaliana] ref|NP_001118604.1| lipin-like protein [Arabidopsis thaliana] gb|AAF23287.1|AC016661_12 unknown protein [Arabidopsis thaliana] gb|AEE74780.1| lipin-like protein [Arabidopsis thaliana] gb|AEE74781.1| lipin-like protein [Arabidopsis thaliana] gb|AEE74782.1| lipin-like protein [Arabidopsis thaliana]		-0.499761	7.03975	-3.83821	0.00455337	0.055956	-2.18972
21656	Contig24869	sp_v3.0_unigene24869	AT1G28250.1	NP_564302.1	Unassigned protein		-1.03641	7.6739	-3.83367	0.00458375	0.0562349	-2.1966
41319	Contig1818	sp_v3.0_unigene1818	AT1G53400.1	NP_564630.1	DNA binding protein, putative n=1 Tax=Ricinus communis RepID=B9S8E3_RICCO		-0.36281	9.40587	-3.83299	0.00458831	0.0562349	-2.19763
19601	Contig16948	sp_v3.0_unigene16948	AT1G19600.1	NP_173390.1	putative ribokinase [Triticum turgidum subsp. durum]		0.658776	8.23658	3.8325	0.00459155	0.0562349	-2.19835
6790	GG46A6U02G3AW8	sp_v3.0_unigene72256	AT5G56180.1	NP_568836.2	Actin-related protein 8 n=4 Tax=Arabidopsis RepID=ARP8_ARATH		-0.823354	7.8917	-3.82781	0.00462315	0.056515	-2.20545
20835	Contig32407	sp_v3.0_unigene32407	AT4G10300.1	NP_192768.1	cupin domain-containing protein [Arabidopsis thaliana] emb|CAB39783.1| putative protein [Arabidopsis thaliana] emb|CAB78153.1| putative protein [Arabidopsis thaliana] gb|ABK32147.1| At4g10300 [Arabidopsis thaliana] gb|AEE82865.1| cupin domain-containing protein [Arabidopsis thaliana]		-0.624426	8.02615	-3.82757	0.0046248	0.056515	-2.20581
15388	Contig5823	sp_v3.0_unigene5823	AT3G58970.1	NP_567076.1	RNA splicing protein mrs2, mitochondrial, putative n=1 Tax=Ricinus communis RepID=B9SXF0_RICCO		-0.379027	7.58531	-3.82255	0.00465888	0.0568224	-2.2134
8057	Contig37665	sp_v3.0_unigene37665			hydroxyproline-rich glycoprotein-like protein [Arabidopsis thaliana] gb|AAM65880.1| unknown [Arabidopsis thaliana] dbj|BAC43313.1| unknown protein [Arabidopsis thaliana] gb|AAO50462.1| unknown protein [Arabidopsis thaliana] gb|AEE73765.1| hydroxyproline-rich glycoprotein-like protein [Arabidopsis thaliana]		0.297335	7.13873	3.82233	0.0046604	0.0568224	-2.21374
32907	Contig7570	sp_v3.0_unigene7570	AT1G18580.1	NP_564057.4	pfam01501, Glyco_transf_8, Glycosyl transferase family 8		-0.787135	8.1057	-3.81934	0.00468087	0.0570058	-2.21827
21818	Contig30137	sp_v3.0_unigene30137	AT1G05190.1	NP_172011.1	50S ribosomal protein L6 [Arabidopsis thaliana] sp|O23049.1|RK6_ARATH RecName: Full=50S ribosomal protein L6, chloroplastic; AltName: Full=Protein EMBRYO DEFECTIVE 2394; Flags: Precursor pdb|3BBO|I Chain I, Homology Model For The Spinach Chloroplast 50s Subunit Fitted To 9.4a Cryo-Em Map Of The 70s Chlororibosome gb|AAK25975.1|AF360265_1 putative chloroplast 50S ribosomal protein L6 [Arabidopsis …		1.04881	10.0811	3.81841	0.00468723	0.0570058	-2.21968
4585	Contig2266	sp_v3.0_unigene2266	AT1G66670.1	NP_564880.1	ATP-dependent Clp protease proteolytic subunit n=2 Tax=Picea sitchensis RepID=A9NRW7_PICSI		1.30603	8.50399	3.81784	0.00469114	0.0570058	-2.22054
13053	Contig15138	sp_v3.0_unigene15138	AT4G05420.1	NP_192451.1	DNA damage-binding protein 1 n=5 Tax=core eudicotyledons RepID=DDB1_SOLCE		-0.329717	7.67478	-3.81143	0.00473538	0.0574152	-2.23024
9125	Contig7562	sp_v3.0_unigene7562			Unassigned protein		-0.314649	7.24582	-3.81153	0.00473473	0.0574152	-2.2301
9890	AllPine_a_rep_C118658	sp_v3.0_unigene145825			Metallothionein-like protein EMB30 n=6 Tax=Picea RepID=MT3_PICGL		-0.765227	15.4337	-3.80646	0.00477002	0.0574513	-2.23777
13038	GG46A6U02IPGKI	sp_v3.0_unigene72603			Protein BFR2, putative n=1 Tax=Ricinus communis RepID=B9RXU7_RICCO		-0.500398	8.99917	-3.80779	0.0047607	0.0574513	-2.23575
40066	Contig803	sp_v3.0_unigene803	AT5G23450.3	NP_851065.1	Sphingosine kinase n=1 Tax=Lotus japonicus RepID=Q5KR50_LOTJA		0.280023	8.36304	3.80709	0.00476563	0.0574513	-2.23682
34973	Contig34489	sp_v3.0_unigene34489	AT3G26710.1	NP_566797.1	cofactor assembly of complex C [Arabidopsis thaliana] dbj|BAB01734.1| unnamed protein product [Arabidopsis thaliana] gb|AAM64687.1| unknown [Arabidopsis thaliana] gb|AAM98166.1| expressed protein [Arabidopsis thaliana] gb|AAP13402.1| At3g26710 [Arabidopsis thaliana] dbj|BAE99286.1| hypothetical protein [Arabidopsis thaliana] gb|AEE77202.1| cofactor assembly of complex C [Arabidopsis thaliana]		0.527097	10.5436	3.80951	0.00474873	0.0574513	-2.23315
21424	Contig9934	sp_v3.0_unigene9934	AT4G27070.1	NP_194437.1	Tryptophan synthase beta chain 2, chloroplastic n=1 Tax=Camptotheca acuminata RepID=TRPB_CAMAC		0.729451	8.29509	3.80754	0.00476244	0.0574513	-2.23613
27710	GG46A6U01B2RBF	sp_v3.0_unigene68267			Putative polyprotein, identical n=1 Tax=Solanum demissum RepID=Q6F2D6_SOLDE		0.822378	8.40559	3.80699	0.00476632	0.0574513	-2.23697
40363	CL141Contig1	sp_v3.0_unigene42268	AT3G54450.1	NP_974431.2	putative peptide/nitrate transporter [Arabidopsis thaliana] sp|Q9M1I2.1|PTR46_ARATH RecName: Full=Probable peptide/nitrate transporter At3g54450 emb|CAB77565.1| oligopeptide transporter-like protein [Arabidopsis thaliana] gb|AEE79233.1| putative peptide/nitrate transporter [Arabidopsis thaliana]		-1.03012	8.0374	-3.80406	0.0047868	0.0575078	-2.2414
14371	Contig13039	sp_v3.0_unigene13039	AT1G51340.2	NP_974000.1	MATE efflux family protein [Arabidopsis thaliana] sp|Q9SYD6.2|MATE1_ARATH RecName: Full=MATE efflux family protein 1; AltName: Full=Aluminum-activated citrate transporter; AltName: Full=FRD-like protein; AltName: Full=MATE citrate transporter; AltName: Full=Multidrug and toxin extrusion protein; Short=AtMATE; AltName: Full=Protein DTX42 gb|AEE32652.1| MATE efflux family protein [Arabidopsis thali…		-0.876992	9.34062	-3.80367	0.00478958	0.0575078	-2.242
39303	GDTE5QK01EXZ8O	sp_v3.0_unigene80501	AT4G11650.1	NP_192902.1	Thaumatin-like protein L3 n=1 Tax=Pinus monticola RepID=D3IZ07_PINMO		-0.863795	12.7741	-3.80353	0.00479055	0.0575078	-2.24221
27104	Contig27617	sp_v3.0_unigene27617	AT4G15563.1	NP_680698.4	pfam12937, F-box-like, F-box-like		0.580663	8.34548	3.80097	0.00480859	0.0576607	-2.2461
37839	Contig30935	sp_v3.0_unigene30935	AT2G17880.1	NP_179378.1	Chaperone protein dnaJ 11, chloroplast, putative n=1 Tax=Ricinus communis RepID=B9S6N6_RICCO		0.943087	8.94344	3.79888	0.00482336	0.0577742	-2.24926
20509	Contig22361	sp_v3.0_unigene22361			unclassified		-0.666386	7.07981	-3.79777	0.00483123	0.0578049	-2.25095
15470	Contig18330	sp_v3.0_unigene18330			unclassified		-0.435026	9.14586	-3.7967	0.0048388	0.0578319	-2.25257
20019	Contig34139	sp_v3.0_unigene34139	AT1G22050.1	NP_173624.1	membrane-anchored ubiquitin-fold protein 6 [Arabidopsis thaliana] sp|Q8GWJ6.1|MUB6_ARATH RecName: Full=Membrane-anchored ubiquitin-fold protein 6; Short=AtMUB6; Short=Membrane-anchored ub-fold protein 6; Flags: Precursor dbj|BAC43392.1| unknown protein [Arabidopsis thaliana] gb|AAO63873.1| unknown protein [Arabidopsis thaliana] gb|AEE30189.1| membrane-anchored ubiquitin-fold protein 6 [Arabidopsi…		-0.525862	7.12502	-3.79455	0.00485407	0.0579508	-2.25582
15572	AllPine_a_c2301	sp_v3.0_unigene93610	AT1G18260.1	NP_564049.1	[R] COG0790 FOG: TPR repeat, SEL1 subfamily		-0.759717	8.11232	-3.79134	0.00487704	0.0580529	-2.2607
40667	Contig11996	sp_v3.0_unigene11996	AT3G61540.1	NP_191713.1	Whole genome shotgun sequence of line PN40024, scaffold_46.assembly12x (Fragment) n=2 Tax=Vitis vinifera RepID=D7UCE5_VITVI		-0.470585	10.0899	-3.79247	0.00486892	0.0580529	-2.25898
5651	Contig2521	sp_v3.0_unigene2521	AT2G32970.2	NP_565759.1	Unassigned protein		-0.379621	7.24378	-3.79082	0.00488071	0.0580529	-2.26148
26467	Contig13139	sp_v3.0_unigene13139	AT5G15330.1	NP_568312.1	SPX domain-containing protein 4 n=2 Tax=Arabidopsis RepID=SPX4_ARATH		-0.28575	7.69919	-3.79037	0.00488395	0.0580529	-2.26217
19156	Contig3874	sp_v3.0_unigene3874			Unassigned protein		-0.447254	7.74017	-3.78578	0.00491697	0.0583817	-2.26913
13840	Contig5025	sp_v3.0_unigene5025			Gly_rich multi-domain protein		-0.971735	7.2365	-3.78153	0.00494781	0.0586839	-2.27559
6037	Contig1524	sp_v3.0_unigene1524	AT1G75220.1	NP_177658.1	sugar transporter protein [Ananas comosus]		-0.954451	8.75204	-3.77837	0.00497085	0.0588426	-2.28039
26641	GG46A6U02I2O8Q	sp_v3.0_unigene71915	AT2G43790.1	NP_181907.1	Putative MAP kinase n=1 Tax=Papaver rhoeas RepID=Q683Y6_9MAGN		-0.849323	11.1124	-3.7772	0.00497941	0.0588426	-2.28216
32440	Contig1735	sp_v3.0_unigene1735	AT1G05940.1	NP_563754.1	Cationic amino acid transporter, putative n=1 Tax=Ricinus communis RepID=B9RD13_RICCO		-0.650139	7.77417	-3.77683	0.00498211	0.0588426	-2.28272
33634	HA8LWWM01DSAN2	sp_v3.0_unigene176329			unclassified		-0.286409	7.18	-3.77607	0.00498767	0.0588426	-2.28388
38063	Contig18449	sp_v3.0_unigene18449	AT5G18790.1	NP_197380.1	50S ribosomal protein L33 n=2 Tax=Picea sitchensis RepID=A9NLY6_PICSI		0.659528	7.98998	3.77599	0.00498822	0.0588426	-2.28399
13877	CL16002Contig1	sp_v3.0_unigene48918			Unassigned protein		-1.46866	8.17524	-3.77327	0.00500826	0.0590151	-2.28813
29731	Contig9503	sp_v3.0_unigene9503	AT3G54130.1	NP_190981.1	Ataxin-3 like protein [Arabidopsis thaliana] sp|Q9M391.1|ATX3H_ARATH RecName: Full=Ataxin-3 homolog; AltName: Full=MJD1a-like; AltName: Full=Machado-Joseph disease-like protein emb|CAB70987.1| Machado-Joseph disease MJD1a-like protein [Arabidopsis thaliana] gb|AAR23732.1| At3g54130 [Arabidopsis thaliana] gb|AAR24770.1| At3g54130 [Arabidopsis thaliana] gb|AEE79191.1| Ataxin-3 like protein [Arabido…		-0.420987	9.42437	-3.76984	0.0050336	0.0591202	-2.29335
31605	Contig10000	sp_v3.0_unigene10000	AT3G03940.1	NP_187044.1	putative casein kinase [Arabidopsis thaliana]		-0.364361	8.33134	-3.76912	0.0050389	0.0591202	-2.29443
39387	Contig12388	sp_v3.0_unigene12388	AT2G30530.1	NP_565700.1	MAD domain containing protein		0.33109	8.89591	3.77021	0.00503081	0.0591202	-2.29277
9569	CL1Contig444	sp_v3.0_unigene38390			Viral A-type inclusion protein repeat, putative n=1 Tax=Entamoeba histolytica RepID=C4M610_ENTHI		0.441375	9.61341	3.77101	0.00502491	0.0591202	-2.29156
25888	Contig4214	sp_v3.0_unigene4214	AT4G00290.1	NP_567165.2	Mechanosensitive ion channel protein [Arabidopsis thaliana] gb|AAL36383.1| unknown protein [Arabidopsis thaliana] gb|AAM20261.1| unknown protein [Arabidopsis thaliana] dbj|BAD44226.1| unknown protein [Arabidopsis thaliana] dbj|BAD44342.1| unknown protein [Arabidopsis thaliana] gb|AEE81850.1| Mechanosensitive ion channel protein [Arabidopsis thaliana]		0.308075	7.11186	3.76794	0.00504763	0.0591589	-2.29622
17157	Contig8971	sp_v3.0_unigene8971	AT5G03070.1	NP_195927.2	Importin alpha-2 subunit, putative n=1 Tax=Ricinus communis RepID=B9SGQ4_RICCO		-0.36042	8.16248	-3.76679	0.00505623	0.0591959	-2.29798
8590	Contig225	sp_v3.0_unigene225	AT4G32520.1	NP_001119098.1	Serine hydroxymethyltransferase n=1 Tax=Picea sitchensis RepID=D5A8K3_PICSI		-0.509858	7.64018	-3.76527	0.00506753	0.0592645	-2.30029
33669	Contig30032	sp_v3.0_unigene30032			Unassigned protein		0.923626	7.27374	3.76267	0.00508698	0.0594281	-2.30424
6678	Contig30496	sp_v3.0_unigene30496	AT3G09700.1	NP_566352.1	chaperone DnaJ-domain containing protein [Arabidopsis thaliana] gb|AAF23300.1|AC016661_25 unknown protein [Arabidopsis thaliana] gb|AAM65828.1| DNAJ protein-like [Arabidopsis thaliana] dbj|BAC42440.1| unknown protein [Arabidopsis thaliana] gb|AAO42952.1| At3g09700 [Arabidopsis thaliana] gb|AEE74800.1| chaperone DnaJ-domain containing protein [Arabidopsis thaliana]		-0.364967	7.06307	-3.75939	0.00511156	0.0595874	-2.30922
25484	AllPine_a_c51261	sp_v3.0_unigene116394	AT4G23030.1	NP_194034.1	Multidrug resistance pump, putative n=1 Tax=Ricinus communis RepID=B9R9G6_RICCO		0.609379	7.72034	3.7594	0.00511149	0.0595874	-2.30921
40149	AllPine_a_rep_C97108	sp_v3.0_unigene138416			unclassified		0.63591	7.06598	3.75827	0.00511998	0.0596159	-2.31092
7449	AllPine_a_rep_C65749	sp_v3.0_unigene126763	AT5G45820.1	NP_199394.1	CBL-interacting protein kinase 16 n=2 Tax=Vitis vinifera RepID=C4P7W5_VITVI		0.771825	9.49197	3.75762	0.00512495	0.0596159	-2.31192
32939	GG46A6U02G27PF	sp_v3.0_unigene70903			Unassigned protein		0.32742	7.79315	3.75378	0.005154	0.0598899	-2.31776
17396	Contig1456	sp_v3.0_unigene1456	AT1G16010.2	NP_001185007.1	Magnesium transporter n=3 Tax=Malpighiales RepID=B9GVM0_POPTR		-0.503444	7.55691	-3.75206	0.00516709	0.0599454	-2.32038
132	Contig10183	sp_v3.0_unigene10183	AT3G59660.1	NP_191525.2	C2 domain and GRAM domain-containing protein [Arabidopsis thaliana] gb|AAL32719.1| putative protein [Arabidopsis thaliana] gb|AAP37716.1| At3g59660 [Arabidopsis thaliana] gb|AEE79952.1| C2 domain and GRAM domain-containing protein [Arabidopsis thaliana]		-0.475103	7.93513	-3.75098	0.0051753	0.0599454	-2.32202
37693	Contig3920	sp_v3.0_unigene3920	AT5G41210.1	NP_198937.1	Glutathione-s-transferase theta, gst, putative n=1 Tax=Ricinus communis RepID=B9RCA1_RICCO		-0.366604	9.80809	-3.7513	0.0051729	0.0599454	-2.32154
30410	GG46A6U01AFEBQ	sp_v3.0_unigene84279			unclassified		-0.655436	7.27796	-3.74719	0.00520426	0.0601678	-2.32778
18861	Contig17035	sp_v3.0_unigene17035	AT1G26910.1	NP_174013.1	60S ribosomal protein L10 n=2 Tax=Pinaceae RepID=RL10_PINTA		-0.50073	12.534	-3.74703	0.00520555	0.0601678	-2.32804
24138	Contig36796	sp_v3.0_unigene36796	AT5G53970.1	NP_200208.1	Aminotransferase family protein n=1 Tax=Populus trichocarpa RepID=B9MYE9_POPTR		-1.81611	11.2222	-3.7393	0.00526518	0.060284	-2.3398
12151	Contig20709	sp_v3.0_unigene20709			Unassigned protein		-0.988905	10.068	-3.74105	0.00525163	0.060284	-2.33714
5442	Contig12879	sp_v3.0_unigene12879	AT4G24160.1	NP_194147.2	hydrolase, alpha/beta fold family protein [Arabidopsis thaliana] gb|AAB63608.1| unknown protein [Arabidopsis thaliana] dbj|BAC42602.1| unknown protein [Arabidopsis thaliana] gb|ABM06019.1| At4g24160 [Arabidopsis thaliana] gb|AEE84857.1| hydrolase, alpha/beta fold family protein [Arabidopsis thaliana]		-0.883041	9.40782	-3.73927	0.00526543	0.060284	-2.33985
25706	Contig8139	sp_v3.0_unigene8139	AT4G20440.1	NP_001154258.1	small nuclear ribonucleoprotein associated protein B [Arabidopsis thaliana] ref|NP_849414.1| small nuclear ribonucleoprotein associated protein B [Arabidopsis thaliana] ref|NP_001031682.1| small nuclear ribonucleoprotein associated protein B [Arabidopsis thaliana] ref|NP_001154258.1| small nuclear ribonucleoprotein associated protein B [Arabidopsis thaliana] emb|CAB45810.1| putative snRNP protein…		-0.48681	7.60872	-3.73959	0.00526297	0.060284	-2.33936
2170	Contig17611	sp_v3.0_unigene17611	AT3G42830.1	NP_568396.1	putative ring-box protein [Oryza sativa Japonica Group] dbj|BAD44884.1| putative ring-box protein [Oryza sativa Japonica Group] gb|EEE53718.1| hypothetical protein OsJ_00057 [Oryza sativa Japonica Group]		-0.393577	7.42948	-3.74382	0.0052302	0.060284	-2.33292
29012	AllPine_b_c35021	sp_v3.0_unigene195414	AT3G28760.2	NP_189518.2	[E] COG1465 Predicted alternative 3-dehydroquinate synthase		0.26857	9.13809	3.74045	0.0052563	0.060284	-2.33805
2179	AllPine_a_c51018	sp_v3.0_unigene116195			Unassigned protein		0.408943	7.76816	3.74078	0.00525375	0.060284	-2.33755
4478	Contig34055	sp_v3.0_unigene34055	AT1G47670.1	NP_175198.1	Lysine histidine transporter-like 8 n=5 Tax=rosids RepID=LHTL8_ARATH		0.474674	7.15753	3.74047	0.00525615	0.060284	-2.33803
16727	Contig11820	sp_v3.0_unigene11820	AT5G11450.1	NP_196706.2	PsbP domain-containing protein 5 [Arabidopsis thaliana] sp|P82715.3|PPD5_ARATH RecName: Full=PsbP domain-containing protein 5, chloroplastic; AltName: Full=OEC23-like protein 6; AltName: Full=PsbP-related thylakoid lumenal protein 4; AltName: Full=Thylakoid lumenal 35.8 kDa protein; Flags: Precursor gb|AAL62404.1| putative protein [Arabidopsis thaliana] gb|AAM48024.1| putative protein [Arabidopsi…		0.577596	10.1362	3.73966	0.00526238	0.060284	-2.33925
1488	AllPine_a_c14451	sp_v3.0_unigene96077	AT2G36690.1	NP_181207.2	2-oxoglutarate (2OG) and Fe(II)-dependent oxygenase-like protein [Arabidopsis thaliana] gb|AEC09286.1| 2-oxoglutarate (2OG) and Fe(II)-dependent oxygenase-like protein [Arabidopsis thaliana]		-0.818502	7.76226	-3.73592	0.00529155	0.0602864	-2.34496
24500	Contig26679	sp_v3.0_unigene26679		NP_565502.1	Unassigned protein		0.324757	7.22063	3.73582	0.00529229	0.0602864	-2.3451
30871	Contig4873	sp_v3.0_unigene4873	AT1G75680.1	NP_177697.1	endoglucanase 10 [Arabidopsis thaliana] sp|Q8LCP6.2|GUN10_ARATH RecName: Full=Endoglucanase 10; AltName: Full=Endo-1,4-beta glucanase 10; Flags: Precursor gb|AAF87112.1|AC006434_8 F10A5.13 [Arabidopsis thaliana] gb|AAK64042.1| putative endo-beta-1,4-glucanase [Arabidopsis thaliana] gb|AAN12892.1| putative endo-beta-1,4-glucanase [Arabidopsis thaliana] gb|AEE35745.1| endoglucanase 10 [Arabidopsis …		0.406392	10.0355	3.73838	0.00527231	0.0602864	-2.3412
31867	Contig10852	sp_v3.0_unigene10852	AT5G10620.1	NP_196624.1	putative RNA methyltransferase [Arabidopsis thaliana] sp|Q9LXB4.1|Y5620_ARATH RecName: Full=Putative RNA methyltransferase At5g10620 emb|CAB89381.1| putative protein [Arabidopsis thaliana] gb|AED91572.1| putative RNA methyltransferase [Arabidopsis thaliana]		0.501655	7.31403	3.73693	0.00528362	0.0602864	-2.34341
28601	Contig19122	sp_v3.0_unigene19122	AT4G34480.1	NP_195174.6	Glucan endo-1,3-beta-glucosidase, putative n=1 Tax=Ricinus communis RepID=B9R8R1_RICCO		0.917229	7.67627	3.73569	0.00529333	0.0602864	-2.3453
30491	Contig15704	sp_v3.0_unigene15704	AT5G15070.2	NP_568308.1	Histidine acid phosphatase [Medicago truncatula]		-0.712125	8.43043	-3.73321	0.0053127	0.0604438	-2.34907
26621	Contig13883	sp_v3.0_unigene13883	AT4G05440.1	NP_192453.1	temperature sensing protein-like protein [Arabidopsis thaliana] emb|CAB81086.1| D123-like protein [Arabidopsis thaliana] gb|AEE82520.1| temperature sensing protein-like protein [Arabidopsis thaliana]		-0.409917	8.20344	-3.72637	0.00536667	0.0609851	-2.35951
42531	Contig12020	sp_v3.0_unigene12020	AT4G29120.1	NP_194641.1	3-hydroxyisobutyrate dehydrogenase [Arabidopsis thaliana] gb|AAK44012.1|AF370197_1 unknown protein [Arabidopsis thaliana] emb|CAB43926.1| putative protein [Arabidopsis thaliana] emb|CAB79670.1| putative protein [Arabidopsis thaliana] gb|AAL33784.1| unknown protein [Arabidopsis thaliana] gb|AEE85589.1| 3-hydroxyisobutyrate dehydrogenase [Arabidopsis thaliana]		-0.399761	9.0929	-3.72576	0.00537148	0.0609851	-2.36043
37169	HLKU4M004IBEUA	sp_v3.0_unigene169066			Sugar ABC transporter substrate-binding protein n=3 Tax=Enterococcus faecium RepID=C9AS83_ENTFC		-1.44187	7.96801	-3.7223	0.00539903	0.061234	-2.36571
2746	Contig17397	sp_v3.0_unigene17397	AT5G42560.1	NP_568606.1	HVA22-like protein i [Arabidopsis thaliana] sp|Q8LE10.2|HA22I_ARATH RecName: Full=HVA22-like protein i; Short=AtHVA22i gb|ABF19006.1| At5g42560 [Arabidopsis thaliana] gb|AED94826.1| HVA22-like protein i [Arabidopsis thaliana]		0.409579	7.80007	3.7187	0.00542782	0.0614965	-2.3712
1807	HLKU4M001AXTHC	sp_v3.0_unigene148171			Unassigned protein		0.530994	7.03823	3.71737	0.00543847	0.0615531	-2.37323
21523	Contig547	sp_v3.0_unigene547	AT4G33160.1	NP_567915.3	F-box family protein n=1 Tax=Populus trichocarpa RepID=B9HCN7_POPTR		-0.582866	9.45283	-3.70916	0.00550496	0.0618904	-2.38577
4763	Contig5416	sp_v3.0_unigene5416	AT3G49880.1	NP_190557.1	Beta-glucanase, putative n=1 Tax=Ricinus communis RepID=B9SH08_RICCO		-0.4336	8.77541	-3.71052	0.00549383	0.0618904	-2.38368
137	Contig3884	sp_v3.0_unigene3884	AT5G08550.1	NP_196472.1	GC-rich sequence DNA-binding factor [Arabidopsis thaliana] dbj|BAB10004.1| unnamed protein product [Arabidopsis thaliana] dbj|BAF36503.1| transcriptional repressor ILP1 [Arabidopsis thaliana] gb|AED91319.1| GC-rich sequence DNA-binding factor [Arabidopsis thaliana]		-0.372006	7.10771	-3.70976	0.00550004	0.0618904	-2.38484
28496	Contig9543	sp_v3.0_unigene9543	AT5G27400.1	NP_198092.1	Unassigned protein		-0.358923	7.39043	-3.71017	0.0054967	0.0618904	-2.38422
44869	Contig271	sp_v3.0_unigene271			Unassigned protein		-0.278181	7.36765	-3.70774	0.00551649	0.0618904	-2.38793
10119	Contig28005	sp_v3.0_unigene28005	AT3G26580.1	NP_189290.1	Emb|CAA66827.1 n=1 Tax=Arabidopsis thaliana RepID=Q38955_ARATH		0.354295	7.73231	3.70881	0.0055078	0.0618904	-2.3863
37846	Contig9750	sp_v3.0_unigene9750			tRNA 2'-phosphotransferase, putative n=1 Tax=Ricinus communis RepID=B9S8T9_RICCO		0.45217	7.33964	3.70738	0.00551944	0.0618904	-2.38848
29190	AllPine_a_rep_C71164	sp_v3.0_unigene127447	AT1G50010.1	NP_175423.1	Tubulin alpha-2/alpha-4 chain n=384 Tax=Eukaryota RepID=TBA2_ARATH		0.614358	9.79984	3.70888	0.00550725	0.0618904	-2.38619
23587	AllPine_a_c47565	sp_v3.0_unigene113371			Unassigned protein		2.32429	8.33168	3.70827	0.00551218	0.0618904	-2.38712
31660	Contig35582	sp_v3.0_unigene35582	AT4G32590.3	NP_567899.1	2Fe-2S iron-sulfur cluster binding domain-containing protein [Arabidopsis thaliana] gb|AAK76639.1| unknown protein [Arabidopsis thaliana] gb|AAM91737.1| unknown protein [Arabidopsis thaliana] gb|AEE86083.1| 2Fe-2S iron-sulfur cluster binding domain-containing protein [Arabidopsis thaliana]		0.590797	9.32044	3.70357	0.00555068	0.0621767	-2.3943
9496	Contig26826	sp_v3.0_unigene26826			Atrazine chlorohydrolase, putative n=1 Tax=Ricinus communis RepID=B9RMA1_RICCO		-0.505761	8.97	-3.70121	0.00557007	0.0623298	-2.3979
34718	CL6982Contig1	sp_v3.0_unigene44545	AT2G02380.1	NP_178344.1	Glutathione S-transferase zeta class n=1 Tax=Pinus brutia RepID=D2XZY3_9CONI		0.386105	11.6883	3.69961	0.00558329	0.0624136	-2.40035
6094	F5X2MQL01DWH90	sp_v3.0_unigene57520			Ischemia/reperfusion inducible protein n=3 Tax=Andropogoneae RepID=B6T950_MAIZE		-0.826459	9.20638	-3.69798	0.00559682	0.0625007	-2.40284
31090	Contig13775	sp_v3.0_unigene13775	AT2G40490.1	NP_181581.1	Uroporphyrinogen decarboxylase (Fragment) n=2 Tax=Vitis vinifera RepID=D7T4F6_VITVI		0.530441	10.1264	3.69686	0.0056061	0.0625402	-2.40455
35034	Contig8862	sp_v3.0_unigene8862	AT4G02290.1	NP_192138.1	Endo-beta-1,4-glucanase n=1 Tax=Pinus radiata RepID=O64401_PINRA		1.87475	7.99521	3.69457	0.00562514	0.0626883	-2.40805
26936	Contig13291	sp_v3.0_unigene13291	AT4G31340.1	NP_567873.1	myosin heavy chain-related protein [Arabidopsis thaliana] gb|AAN86191.1| unknown protein [Arabidopsis thaliana] dbj|BAH19729.1| AT4G31340 [Arabidopsis thaliana] gb|AEE85893.1| myosin heavy chain-related protein [Arabidopsis thaliana]		-0.3509	8.83673	-3.6924	0.00564322	0.0628255	-2.41136
38976	Contig3659	sp_v3.0_unigene3659	AT1G50670.1	NP_175482.1	Cysteine-type peptidase, putative n=1 Tax=Ricinus communis RepID=B9T2T7_RICCO		0.706056	6.92289	3.68948	0.00566771	0.0630337	-2.41583
45019	Contig30142	sp_v3.0_unigene30142			Unassigned protein		-0.578498	7.91866	-3.68651	0.00569269	0.0631181	-2.42037
9011	Contig8455	sp_v3.0_unigene8455	AT5G57280.1	NP_200538.1	S-adenosyl-L-methionine-dependent methyltransferase-like protein [Arabidopsis thaliana] dbj|BAA96951.1| protein carboxyl methylase-like [Arabidopsis thaliana] gb|AAL38734.1| putative protein carboxyl methylase [Arabidopsis thaliana] gb|AAM20006.1| putative carboxyl methylase [Arabidopsis thaliana] gb|AED96876.1| S-adenosyl-L-methionine-dependent methyltransferase-like protein [Arabidopsis thalian…		-0.344877	8.21524	-3.6866	0.00569194	0.0631181	-2.42023
31874	Contig22579	sp_v3.0_unigene22579			Unassigned protein		0.618371	7.3213	3.68714	0.00568739	0.0631181	-2.4194
43981	AllPine_a_c2959	sp_v3.0_unigene93635	AT1G73880.1	NP_177529.2	UDP-glucosyltransferase, putative n=1 Tax=Ricinus communis RepID=B9RLH6_RICCO		-0.772987	8.90296	-3.6857	0.00569957	0.0631302	-2.42161
20153	AllPine_a_c83340	sp_v3.0_unigene130718	AT4G11650.1	NP_192902.1	Thaumatin-like protein n=1 Tax=Pseudotsuga menziesii RepID=Q9ZRS9_PSEMZ		-1.21686	7.62656	-3.68203	0.00573067	0.063203	-2.42722
7874	GG46A6U01CZFAG	sp_v3.0_unigene66577			Unassigned protein		-0.40813	7.90206	-3.6815	0.00573518	0.063203	-2.42804
706	Contig18560	sp_v3.0_unigene18560			Unassigned protein		-0.404428	8.74505	-3.68272	0.0057248	0.063203	-2.42617
18402	Contig10190	sp_v3.0_unigene10190	AT4G17430.1	NP_193473.1	Unassigned protein		-0.335607	8.54086	-3.68225	0.00572882	0.063203	-2.42689
34444	Contig7052	sp_v3.0_unigene7052	AT1G68130.1	NP_176980.1	ATP-synt_B multi-domain protein		0.582867	9.00121	3.68266	0.00572526	0.063203	-2.42625
34714	Contig2367	sp_v3.0_unigene2367	AT1G35510.1	NP_564461.1	O-FucT domain containing protein		0.419672	7.33419	3.67825	0.0057629	0.0632721	-2.43301
17405	F51TW9001DZ7K0	sp_v3.0_unigene53416	AT4G28830.1	NP_194612.2	putative methylase [Arabidopsis thaliana] gb|AAO64787.1| At4g28830 [Arabidopsis thaliana] dbj|BAE99501.1| hypothetical protein [Arabidopsis thaliana] gb|AEE85551.1| putative methylase [Arabidopsis thaliana]		0.500957	7.51194	3.67804	0.00576464	0.0632721	-2.43332
13483	Contig17756	sp_v3.0_unigene17756	AT1G30950.1	NP_564368.1	F-box multi-domain protein		0.564504	7.57062	3.67804	0.00576469	0.0632721	-2.43333
15229	AllPine_b_c3629	sp_v3.0_unigene183165	AT2G46950.1	NP_182218.2	Cytochrome P450, putative n=1 Tax=Ricinus communis RepID=B9RN23_RICCO		0.792139	7.45222	3.67975	0.00575007	0.0632721	-2.43071
11726	AllPine_a_c58744	sp_v3.0_unigene122530	AT3G53180.1	NP_190886.4	glutamine synthetase I [Medicago truncatula]		-1.08342	7.68775	-3.67579	0.00578394	0.0633557	-2.43677
34077	Contig27574	sp_v3.0_unigene27574	AT4G24210.1	NP_194152.1	F-box protein GID2, putative n=1 Tax=Ricinus communis RepID=B9R752_RICCO		-0.481079	10.0761	-3.67647	0.00577815	0.0633557	-2.43573
6419	Contig29602	sp_v3.0_unigene29602	AT2G17972.1	NP_565430.1	Unassigned protein		0.547607	10.5841	3.67429	0.00579679	0.0634326	-2.43906
15004	Contig26891	sp_v3.0_unigene26891	AT1G16730.1	NP_173117.1	F17F16.6 protein n=1 Tax=Arabidopsis thaliana RepID=Q9FWQ7_ARATH		-0.464753	10.1573	-3.66954	0.00583785	0.0636898	-2.44634
13270	Contig6421	sp_v3.0_unigene6421	AT4G02930.1	NP_192202.1	Elongation factor Tu n=1 Tax=Ricinus communis RepID=B9SFP0_RICCO		-0.446329	7.58072	-3.67011	0.0058329	0.0636898	-2.44546
35465	Contig6659	sp_v3.0_unigene6659	AT5G13280.1	NP_196832.1	Aspartokinase n=1 Tax=Picea sitchensis RepID=A9NUI1_PICSI		-0.420832	8.3383	-3.67006	0.00583334	0.0636898	-2.44554
43269	Contig37998	sp_v3.0_unigene37998			Chloroplast photosystem II light-inducible protein n=1 Tax=Pachysandra terminalis RepID=A1XX43_9MAGN		-1.69677	15.0128	-3.66216	0.00590217	0.0639702	-2.45764
17975	AllPine_a_c14919	sp_v3.0_unigene96275			Unassigned protein		-1.21466	11.3547	-3.66188	0.00590467	0.0639702	-2.45807
3953	Contig14439	sp_v3.0_unigene14439	AT1G50430.1	NP_175460.1	Sterol delta-7 reductase DWF5 n=1 Tax=Gossypium hirsutum RepID=Q2QCX7_GOSHI		-0.613212	8.84006	-3.66246	0.00589957	0.0639702	-2.45718
32210	Contig30094	sp_v3.0_unigene30094	AT3G06035.1	NP_566267.1	Unassigned protein		-0.455107	7.35417	-3.66395	0.00588651	0.0639702	-2.4549
43459	Contig35133	sp_v3.0_unigene35133	AT3G45890.1	NP_190175.2	Unassigned protein		-0.343253	7.70488	-3.66393	0.00588673	0.0639702	-2.45494
31860	Contig868	sp_v3.0_unigene868	AT2G23093.1	NP_850037.1	DUF791 multi-domain protein		0.272805	7.63361	3.66551	0.00587288	0.0639702	-2.45251
41145	Contig6455	sp_v3.0_unigene6455	AT4G08350.1	NP_192575.3	RecName: Full=Putative transcription elongation factor SPT5 homolog 1 emb|CAB52557.1| putative protein [Arabidopsis thaliana] emb|CAB77960.1| putative protein [Arabidopsis thaliana]		0.494828	8.27623	3.66317	0.00589337	0.0639702	-2.4561
29171	CL13323Contig1	sp_v3.0_unigene45050	ATMG00290.1	NP_178806.1	Ribosomal protein S4 (Fragment) n=1 Tax=Nicotiana tabacum RepID=Q5M9U0_TOBAC		-0.368865	7.49693	-3.6585	0.00593441	0.0639741	-2.46325
16444	Contig7685	sp_v3.0_unigene7685	AT3G47860.1	NP_190370.1	Chloroplast lipocalin n=2 Tax=Andropogoneae RepID=Q38JB7_SORBI		0.438849	8.06931	3.65993	0.00592181	0.0639741	-2.46106
21886	Contig12091	sp_v3.0_unigene12091	AT5G02540.1	NP_568102.1	Retinol dehydrogenase 12 n=3 Tax=Andropogoneae RepID=B6TAL8_MAIZE		0.504842	10.5484	3.65913	0.0059288	0.0639741	-2.46228
20646	Contig8111	sp_v3.0_unigene8111			Unassigned protein		0.656098	9.31817	3.66014	0.00591989	0.0639741	-2.46073
15067	Contig12694	sp_v3.0_unigene12694	AT3G55330.1	NP_191093.1	putative oxygen evolving complex protein [Oryza sativa Japonica Group] gb|AAM93731.1| putative oxygen evolving complex protein [Oryza sativa Japonica Group]		0.872421	9.89951	3.65951	0.00592551	0.0639741	-2.46171
25367	AllPine_a_rep_C105017	sp_v3.0_unigene141806			Unassigned protein		-0.379307	8.19197	-3.65553	0.00596061	0.0641728	-2.4678
29132	HA8LWWM01EDQTZ	sp_v3.0_unigene164783			Unassigned protein		0.51545	11.0317	3.65508	0.00596463	0.0641728	-2.46849
39652	Contig8982	sp_v3.0_unigene8982	AT3G17020.1	NP_566564.1	Universal stress protein n=1 Tax=Jatropha curcas RepID=D6BRD7_9ROSI		-0.428849	9.6138	-3.65406	0.00597368	0.0642068	-2.47005
3288	Contig7916	sp_v3.0_unigene7916	AT5G21090.1	NP_189960.2	Leucine-rich repeat protein n=1 Tax=x Citrofortunella microcarpa RepID=Q84N26_9ROSI		-0.562724	9.45377	-3.65215	0.00599069	0.0643261	-2.47299
41346	Contig21014	sp_v3.0_unigene21014	AT3G61130.1	NP_191672.1	alpha-1,4-galacturonosyltransferase 1 [Arabidopsis thaliana] sp|Q9LE59.1|GAUT1_ARATH RecName: Full=Alpha-1,4-galacturonosyltransferase 1; AltName: Full=Galacturonosyltransferase 1; AltName: Full=Like glycosyl transferase 1 emb|CAB71043.1| putative protein [Arabidopsis thaliana] emb|CAB91508.1| like glycosyl transferase 1 [Arabidopsis thaliana] gb|ABD14404.1| homogalacturonan alpha-1,4-galacturono…		0.353575	9.42076	3.64952	0.00601417	0.0644511	-2.47702
15387	Contig15548	sp_v3.0_unigene15548	AT5G40910.1	NP_198907.1	Putative TIR/NBS/LRR disease resistance protein (Fragment) n=1 Tax=Pinus taeda RepID=Q8L8I7_PINTA		0.475071	7.57145	3.64961	0.00601329	0.0644511	-2.47687
22449	Contig32889	sp_v3.0_unigene32889	AT1G24020.1	NP_001185075.1	Major latex protein 22 n=3 Tax=Andropogoneae RepID=Q19VG6_MAIZE		1.2944	8.16147	3.64696	0.00603712	0.0646334	-2.48094
12757	CL38Contig1	sp_v3.0_unigene38642			DUF1421 multi-domain protein		0.485518	8.40467	3.64107	0.00609019	0.0651375	-2.48997
33717	Contig6711	sp_v3.0_unigene6711	AT3G53130.1	NP_190881.2	putative cytochrome P450 [Arabidopsis thaliana]		0.324826	8.95543	3.63823	0.00611601	0.0652855	-2.49433
42399	Contig28091	sp_v3.0_unigene28091			Blight resistance protein RGA2 n=1 Tax=Capsicum annuum RepID=D1M6Z6_CAPAN		0.374108	7.11892	3.63837	0.00611472	0.0652855	-2.49411
6272	HLKU4M003GI9KA	sp_v3.0_unigene165420			Unassigned protein		-0.50874	7.46449	-3.63602	0.00613623	0.0654246	-2.49773
16104	Contig24917	sp_v3.0_unigene24917	AT1G35420.2	NP_564458.1	alpha/beta-hydrolase domain-containing protein [Arabidopsis thaliana] gb|AAG52116.1|AC023064_9 unknown protein; 42479-41336 [Arabidopsis thaliana] dbj|BAD42933.1| unknown protein [Arabidopsis thaliana] gb|AEE31790.1| alpha/beta-hydrolase domain-containing protein [Arabidopsis thaliana]		0.617865	10.6292	3.63483	0.00614708	0.0654246	-2.49955
15778	Contig9390	sp_v3.0_unigene9390			ferric reductase [Medicago truncatula]		1.69025	9.50662	3.63492	0.00614629	0.0654246	-2.49942
39143	Contig2433	sp_v3.0_unigene2433	AT3G19340.1	NP_188565.1	DUF3754 domain containing protein		0.476445	7.96016	3.63093	0.00618287	0.0657413	-2.50553
41226	Contig12996	sp_v3.0_unigene12996	AT5G08320.1	NP_196449.1	pfam10238, Eapp_C, E2F-associated phosphoprotein		-0.374551	7.47607	-3.62867	0.00620377	0.0658991	-2.50901
45075	AllPine_a_rep_C113482	sp_v3.0_unigene144175	AT4G16730.1	NP_193406.3	Isopimaradiene synthase, chloroplastic n=6 Tax=Picea RepID=TPSD2_PICAB		1.1554	7.16476	3.62656	0.00622325	0.0660417	-2.51224
24280	Contig27932	sp_v3.0_unigene27932	AT1G29810.1	NP_174274.2	transcriptional coactivator/pterin dehydratase [Arabidopsis thaliana] gb|AAS45834.1| PCD/DCoH-like protein 2 [Arabidopsis thaliana] gb|AEE31133.1| transcriptional coactivator/pterin dehydratase [Arabidopsis thaliana]		-1.02508	8.48452	-3.62475	0.00624014	0.0660994	-2.51503
41735	Contig2164	sp_v3.0_unigene2164	AT5G66810.1	NP_201482.2	Unassigned protein		-0.310235	8.81868	-3.62402	0.0062469	0.0660994	-2.51615
29196	G5KS2UX02IOR1J	sp_v3.0_unigene65390	ATCG00540.1		Apocytochrome f n=47 Tax=Spermatophyta RepID=CYF_CYCTA		0.470312	13.9928	3.62418	0.00624543	0.0660994	-2.51591
29935	Contig9907	sp_v3.0_unigene9907	AT2G44680.1	NP_181996.1	casein kinase 2, beta polypeptide [Arabidopsis thaliana] sp|O80507.1|CSK2E_ARATH RecName: Full=Putative casein kinase II subunit beta-4; Short=CK II beta-4 gb|AAC27470.1| putative casein kinase II beta subunit [Arabidopsis thaliana] gb|AAM65621.1| putative casein kinase II beta subunit [Arabidopsis thaliana] gb|AEC10454.1| casein kinase 2, beta polypeptide [Arabidopsis thaliana]		-0.701957	7.2924	-3.6215	0.00627036	0.0661012	-2.52001
5570	Contig7255	sp_v3.0_unigene7255	AT5G14950.1	NP_196999.1	Os06g0245700 protein (Fragment) n=4 Tax=Oryza sativa RepID=Q0DD82_ORYSJ		-0.448523	8.68776	-3.6214	0.00627136	0.0661012	-2.52018
12049	Contig1122	sp_v3.0_unigene1122	AT5G09260.1	NP_196488.1	vacuolar protein sorting-associated protein 20-2 [Arabidopsis thaliana] sp|Q9FY89.1|VP202_ARATH RecName: Full=Vacuolar protein sorting-associated protein 20 homolog 2; Short=AtVPS20-2; AltName: Full=Charged multivesicular body protein 6 homolog 2; AltName: Full=ESCRT-III complex subunit VPS20 homolog 2 emb|CAC05452.1| putative protein [Arabidopsis thaliana] gb|AAQ65145.1| At5g09260 [Arabidopsis t…		-0.300822	7.18293	-3.62257	0.00626042	0.0661012	-2.51838
41560	Contig35657	sp_v3.0_unigene35657	AT3G51680.1	NP_190736.1	Short chain alcohol dehydrogenase, putative n=1 Tax=Ricinus communis RepID=B9T6C0_RICCO		1.43579	7.97311	3.6223	0.00626289	0.0661012	-2.51878
3201	F51TW9001D7MVS	sp_v3.0_unigene82839			unclassified		0.413473	7.88758	3.61596	0.00632244	0.0665109	-2.52854
33238	Contig4279	sp_v3.0_unigene4279	AT5G03040.1	NP_001190211.1	Unassigned protein		0.63572	7.54814	3.61646	0.00631772	0.0665109	-2.52777
26991	HA8LWWM01AWMJU	sp_v3.0_unigene176620			unclassified		0.483179	7.3985	3.61509	0.00633067	0.0665332	-2.52988
39636	AllPine_a_c46124	sp_v3.0_unigene112198			Cytochrome P450 78A4 n=1 Tax=Pinus radiata RepID=C78A4_PINRA		-0.519177	6.99398	-3.61203	0.00635962	0.0666318	-2.53458
32828	GFIJCBT03G8B1Z	sp_v3.0_unigene85670			unclassified		-0.285683	8.46635	-3.61125	0.00636705	0.0666318	-2.53578
21873	Contig7904	sp_v3.0_unigene7904	AT2G37240.1	NP_030274.1	AhpC-TSA domain containing protein		0.380208	11.1768	3.61097	0.00636965	0.0666318	-2.5362
41668	F585NNT02IT2EH	sp_v3.0_unigene83265			unclassified		0.478072	8.3106	3.61087	0.00637066	0.0666318	-2.53636
34748	Contig7411	sp_v3.0_unigene7411	AT3G05200.1	NP_566249.1	Ring finger protein, putative n=1 Tax=Ricinus communis RepID=B9RF24_RICCO		0.519339	8.13678	3.61133	0.00636629	0.0666318	-2.53566
45208	F5V9AAZ02G5ZQC	sp_v3.0_unigene55833			unclassified		-0.468267	8.85478	-3.61012	0.00637776	0.0666421	-2.53751
43002	Contig23135	sp_v3.0_unigene23135	AT1G78010.1	NP_177924.3	F28K19.23 n=2 Tax=Arabidopsis thaliana RepID=Q9SGZ9_ARATH		0.422757	9.01097	3.60887	0.0063897	0.0667028	-2.53944
27576	Contig17345	sp_v3.0_unigene17345	AT5G05380.1	NP_196157.1	prenylated Rab receptor 2 [Arabidopsis thaliana]		1.38993	7.53055	3.60654	0.00641194	0.0668709	-2.54302
5224	Contig4061	sp_v3.0_unigene4061	AT3G07700.3	NP_850536.1	protein kinase domain-containing protein [Arabidopsis thaliana] ref|NP_850536.1| protein kinase domain-containing protein [Arabidopsis thaliana] dbj|BAH19998.1| AT3G07700 [Arabidopsis thaliana] gb|AEE74588.1| protein kinase domain-containing protein [Arabidopsis thaliana] gb|AEE74589.1| protein kinase domain-containing protein [Arabidopsis thaliana]		-0.411946	7.41537	-3.60547	0.00642219	0.0669137	-2.54466
40742	AllPine_a_rep_C82421	sp_v3.0_unigene130324			Unassigned protein		-0.555314	7.46501	-3.60218	0.00645385	0.0671151	-2.54973
37740	Contig5336	sp_v3.0_unigene5336	AT1G33270.1	NP_174597.2	Patatin [Medicago truncatula]		0.282747	9.25537	3.60222	0.0064534	0.0671151	-2.54966
42482	Contig20697	sp_v3.0_unigene20697	AT4G07390.1	NP_567315.1	Mannose-P-dolichol utilization defect 1 protein [Arabidopsis thaliana] gb|AAL62407.1| unknown protein [Arabidopsis thaliana] gb|AAM48031.1| unknown protein [Arabidopsis thaliana] gb|AEE82564.1| Mannose-P-dolichol utilization defect 1 protein [Arabidopsis thaliana]		-0.994253	8.36801	-3.59633	0.00651044	0.0671205	-2.55872
1567	Contig23571	sp_v3.0_unigene23571	AT5G06770.1	NP_196295.1	RecName: Full=Zinc finger CCCH domain-containing protein 14; Short=OsC3H14 dbj|BAD15406.1| KH domain-containing protein-like [Oryza sativa Japonica Group] gb|EAY84850.1| hypothetical protein OsI_06216 [Oryza sativa Indica Group] gb|EAZ22072.1| hypothetical protein OsJ_05736 [Oryza sativa Japonica Group] dbj|BAH01266.1| unnamed protein product [Oryza sativa Japonica Group]		-0.693545	9.56374	-3.59672	0.00650669	0.0671205	-2.55813
3684	Contig7596	sp_v3.0_unigene7596	AT5G16880.1	NP_850833.1	Protein transporter, putative n=1 Tax=Ricinus communis RepID=B9S215_RICCO		-0.635686	9.07096	-3.598	0.00649429	0.0671205	-2.55616
23848	Contig20456	sp_v3.0_unigene20456	AT5G07860.1	NP_196403.1	N-hydroxycinnamoyl/benzoyltransferase 1 n=1 Tax=Glycine max RepID=Q00M72_SOYBN		-0.583215	10.0074	-3.59873	0.00648712	0.0671205	-2.55502
17115	AllPine_a_rep_C102004	sp_v3.0_unigene140749	AT4G18910.1	NP_193626.1	Early embryogenesis aquaglyceroporin n=1 Tax=Pinus taeda RepID=Q940D9_PINTA		-0.512199	6.99538	-3.59576	0.00651601	0.0671205	-2.5596
20020	Contig32369	sp_v3.0_unigene32369	AT4G11370.1	NP_192876.1	Zinc finger protein, putative n=1 Tax=Ricinus communis RepID=B9RCF4_RICCO		0.329638	10.8218	3.59756	0.00649849	0.0671205	-2.55683
15472	CL1474Contig1	sp_v3.0_unigene38781	AT3G21250.2	NP_188762.3	Multidrug resistance-associated protein 1, 3 (Mrp1, 3), abc-transoprter, putative n=1 Tax=Ricinus communis RepID=B9SN54_RICCO		0.469822	7.34642	3.59802	0.00649406	0.0671205	-2.55612
31893	Contig12298	sp_v3.0_unigene12298			putative RNA methylase family UPF0020 [Synechococcus sp. RS9916] gb|EAU74852.1| putative RNA methylase family UPF0020 [Synechococcus sp. RS9916]		0.473254	7.55903	3.59873	0.00648721	0.0671205	-2.55504
11972	Contig30885	sp_v3.0_unigene30885	AT5G13410.1	NP_196845.1	immunophilin/FKBP-type peptidyl-prolyl cis-trans isomerase-like protein [Oryza sativa Japonica Group] dbj|BAD30608.1| immunophilin/FKBP-type peptidyl-prolyl cis-trans isomerase-like protein [Oryza sativa Japonica Group] gb|EAZ02679.1| hypothetical protein OsI_24792 [Oryza sativa Indica Group]		0.953854	7.37328	3.60052	0.00646989	0.0671205	-2.55228
21804	Contig5386	sp_v3.0_unigene5386	AT1G76990.1	NP_001117608.1	ACT domain-containing protein 3 [Arabidopsis thaliana] ref|NP_849896.1| ACT domain-containing protein 3 [Arabidopsis thaliana] ref|NP_849897.1| ACT domain-containing protein 3 [Arabidopsis thaliana] ref|NP_001031289.1| ACT domain-containing protein 3 [Arabidopsis thaliana] ref|NP_001117608.1| ACT domain-containing protein 3 [Arabidopsis thaliana] gb|AAK26032.1|AF360322_1 unknown protein [Arabidop…		0.971287	7.94735	3.59857	0.00648872	0.0671205	-2.55528
23310	CL1Contig433	sp_v3.0_unigene38383			Protein kinase domain containing protein n=1 Tax=Tetrahymena thermophila RepID=UPI00006CD0F6		0.275143	7.17214	3.59486	0.00652483	0.0671477	-2.56099
14996	AllPine_b_c8786	sp_v3.0_unigene184183			Unassigned protein		0.391384	7.4039	3.59334	0.0065396	0.0672167	-2.56332
3129	Contig12884	sp_v3.0_unigene12884	AT4G25650.2	NP_567725.1	Pheophorbide A oxygenase, putative n=1 Tax=Ricinus communis RepID=B9T573_RICCO		0.652667	8.61667	3.59291	0.00654387	0.0672167	-2.56399
37620	Contig10975	sp_v3.0_unigene10975	AT1G69640.1	NP_177122.2	Sur2 hydroxylase/desaturase, putative n=1 Tax=Ricinus communis RepID=B9SM94_RICCO		0.376117	8.48386	3.59163	0.00655636	0.0672815	-2.56596
32839	Contig9535	sp_v3.0_unigene9535	AT5G42210.1	NP_199036.2	major facilitator protein [Arabidopsis thaliana] gb|AED94780.1| major facilitator protein [Arabidopsis thaliana]		-0.435059	9.03206	-3.58968	0.00657549	0.0673508	-2.56896
24996	Contig22852	sp_v3.0_unigene22852	AT4G14870.1	NP_567446.1	secE/sec61-gamma protein transport protein [Arabidopsis thaliana] emb|CAB10266.1| hypothetical protein [Arabidopsis thaliana] emb|CAB78529.1| hypothetical protein [Arabidopsis thaliana] gb|AAK76501.1| unknown protein [Arabidopsis thaliana] gb|AAM20124.1| unknown protein [Arabidopsis thaliana] gb|AEE83511.1| secE/sec61-gamma protein transport protein [Arabidopsis thaliana]		0.35443	8.77141	3.58986	0.00657371	0.0673508	-2.56868
12918	AllPine_a_c31085	sp_v3.0_unigene102288	AT1G04780.1	NP_563716.3	Contains similarity to the KE03 protein gb|AF064604 from Homo sapiens and to Ank repeat family PF|00023 [Arabidopsis thaliana]		0.270306	7.38417	3.58843	0.00658784	0.0674049	-2.57089
43223	Contig8676	sp_v3.0_unigene8676	AT2G43900.1	NP_181918.4	inositol 5-phosphatase 1 [Dictyostelium discoideum]		0.797078	9.17996	3.58789	0.00659315	0.0674049	-2.57172
44064	AllPine_b_rep_C55896	sp_v3.0_unigene203101			unclassified		1.13065	7.04233	3.58722	0.00659977	0.0674093	-2.57275
32061	Contig1673	sp_v3.0_unigene1673			Unassigned protein		-1.002	7.23136	-3.58583	0.00661345	0.0674764	-2.57489
9821	GDTE5QK01A85WN	sp_v3.0_unigene80754			3-ketoacyl-CoA thiolase [Oryza sativa Japonica Group]		-0.617646	13.169	-3.58405	0.00663113	0.0674764	-2.57763
7262	Contig5441	sp_v3.0_unigene5441	AT3G60800.1	NP_191639.2	putative S-acyltransferase [Arabidopsis thaliana] sp|Q8VYP5.1|ZDH14_ARATH RecName: Full=Probable S-acyltransferase At3g60800; AltName: Full=Probable palmitoyltransferase At3g60800; AltName: Full=Zinc finger DHHC domain-containing protein At3g60800 gb|AAL49877.1| unknown protein [Arabidopsis thaliana] gb|AAM20224.1| unknown protein [Arabidopsis thaliana] dbj|BAF01138.1| hypothetical protein [Arabi…		-0.357877	7.78531	-3.58412	0.00663043	0.0674764	-2.57753
16591	AllPine_a_c1642	sp_v3.0_unigene93583	AT1G20830.1	NP_173507.1	Unassigned protein		0.477199	9.81937	3.58408	0.00663081	0.0674764	-2.57758
41512	Contig7990	sp_v3.0_unigene7990	AT1G48270.1	NP_175261.1	Cyclic AMP receptor, putative n=1 Tax=Ricinus communis RepID=B9S014_RICCO		-0.306576	7.69618	-3.58193	0.00665213	0.0676269	-2.58089
18564	Contig17835	sp_v3.0_unigene17835	AT1G53300.1	NP_175737.1	Small glutamine-rich tetratricopeptide repeat-containing protein A, putative n=1 Tax=Ricinus communis RepID=B9SE65_RICCO		0.40083	7.36531	3.57946	0.00667684	0.0678148	-2.58471
5753	Contig2506	sp_v3.0_unigene2506	AT5G61820.1	NP_200990.2	SURNod19 domain containing protein		-0.515504	9.75226	-3.57868	0.0066846	0.0678303	-2.5859
35502	Contig1709	sp_v3.0_unigene1709	AT4G25800.1	NP_001078448.1	Calmodulin-binding protein [Arabidopsis thaliana] ref|NP_001078448.1| Calmodulin-binding protein [Arabidopsis thaliana] dbj|BAE98742.1| putative calmodulin-binding protein [Arabidopsis thaliana] gb|AEE85115.1| Calmodulin-binding protein [Arabidopsis thaliana] gb|AEE85116.1| Calmodulin-binding protein [Arabidopsis thaliana]		-0.406728	7.63869	-3.57629	0.00670857	0.0678743	-2.58959
10569	Contig30351	sp_v3.0_unigene30351	AT1G23750.1	NP_564202.1	OB-fold nucleic acid binding domain-containing protein [Arabidopsis thaliana] gb|AAC98030.1| ESTs gb|234051 and gb|F13722 come from this gene [Arabidopsis thaliana] gb|AAM62726.1| unknown [Arabidopsis thaliana] gb|AAO22770.1| unknown protein [Arabidopsis thaliana] gb|AAO42431.1| unknown protein [Arabidopsis thaliana] gb|AEE30428.1| OB-fold nucleic acid binding domain-containing protein [Arabidops…		-0.307766	7.54568	-3.57559	0.00671562	0.0678743	-2.59067
14000	AllPine_a_rep_C112847	sp_v3.0_unigene143974			unclassified		-0.254496	7.16796	-3.57505	0.00672107	0.0678743	-2.59151
4610	Contig7242	sp_v3.0_unigene7242	AT4G24460.1	NP_568373.1	CRT (chloroquine-resistance transporter)-like transporter 1 [Arabidopsis thaliana] gb|ABJ17107.1| At5g19380 [Arabidopsis thaliana] gb|AED92693.1| CRT (chloroquine-resistance transporter)-like transporter 1 [Arabidopsis thaliana]		0.326403	9.02176	3.57452	0.00672633	0.0678743	-2.59231
32291	Contig12612	sp_v3.0_unigene12612			Unassigned protein		0.337087	7.85575	3.57683	0.00670317	0.0678743	-2.58876
3618	Contig22646	sp_v3.0_unigene22646			Membrane-bound lytic murein transglycosylase B [Magnetospirillum gryphiswaldense MSR-1]		0.564512	8.79291	3.57675	0.00670391	0.0678743	-2.58887
17708	Contig3117	sp_v3.0_unigene3117	AT5G13520.1	NP_196856.1	Leukotriene A-4 hydrolase, putative n=1 Tax=Ricinus communis RepID=B9SD61_RICCO		-0.532223	11.0164	-3.5732	0.00673969	0.067946	-2.59435
41396	AllPine_a_c23968	sp_v3.0_unigene99889	AT5G48790.1	NP_568702.1	DUF1995 domain containing protein		0.502872	8.73287	3.57227	0.00674905	0.0679775	-2.59578
43395	Contig11752	sp_v3.0_unigene11752			Unassigned protein		-0.672493	9.04191	-3.57078	0.00676412	0.0680035	-2.59808
1052	Contig7669	sp_v3.0_unigene7669	AT5G13030.1	NP_196807.2	UPF0061 domain containing protein		-0.274556	7.33975	-3.57104	0.00676148	0.0680035	-2.59768
4522	AllPine_a_rep_C88569	sp_v3.0_unigene133337	AT1G53210.1	NP_564623.2	Unassigned protein		-0.46657	7.67309	-3.56948	0.00677736	0.0680585	-2.60009
12326	AllPine_a_rep_C98727	sp_v3.0_unigene139603			unclassified		-0.331884	7.4117	-3.56901	0.0067821	0.0680585	-2.60081
41361	Contig3261	sp_v3.0_unigene3261	AT3G58580.1	NP_191417.2	carbon catabolite repressor protein 4-like 2 [Arabidopsis thaliana] sp|Q9M2F8.2|CCR4B_ARATH RecName: Full=Carbon catabolite repressor protein 4 homolog 2; Short=CCR4 homolog 2 gb|AEE79801.1| carbon catabolite repressor protein 4-like 2 [Arabidopsis thaliana]		-0.351076	7.40526	-3.56652	0.00680741	0.0682497	-2.60465
25896	AllPine_a_rep_C81629	sp_v3.0_unigene129977			Unassigned protein		-0.323767	8.00888	-3.56506	0.00682235	0.0683365	-2.6069
5696	Contig12921	sp_v3.0_unigene12921			F-box family protein n=1 Tax=Populus trichocarpa RepID=B9HSY9_POPTR		0.488577	7.51547	3.56134	0.00686052	0.0686557	-2.61264
13721	AllPine_a_c16548	sp_v3.0_unigene96986	AT3G02660.1	NP_186915.1	tyrS tyrosyl-tRNA synthetase [Arabidopsis thaliana] gb|AAF32473.1| putative tyrosyl-tRNA synthetase [Arabidopsis thaliana] dbj|BAD95182.1| putative tyrosyl-tRNA synthetase [Arabidopsis thaliana] gb|ABK32110.1| At3g02660 [Arabidopsis thaliana] gb|AEE73845.1| tyrS tyrosyl-tRNA synthetase [Arabidopsis thaliana]		-0.799851	7.32294	-3.5598	0.00687631	0.0686711	-2.61501
40630	Contig26617	sp_v3.0_unigene26617	AT3G09740.1	NP_566354.1	Unassigned protein		0.527862	8.38656	3.56007	0.0068736	0.0686711	-2.6146
22877	Contig30708	sp_v3.0_unigene30708	AT1G02900.1	NP_171789.1	rapid alkalinization factor preproprotein [Nicotiana attenuata]		0.801233	8.66775	3.55935	0.00688099	0.0686711	-2.61571
17029	Contig12119	sp_v3.0_unigene12119	AT5G53920.1	NP_200203.1	Putative zinc finger protein n=2 Tax=Oryza sativa Japonica Group RepID=Q6L4V6_ORYSJ		-0.259793	7.78334	-3.55853	0.00688947	0.0686929	-2.61698
36157	Contig118	sp_v3.0_unigene118	AT3G10650.1	NP_187676.1	Herpes_gp2 multi-domain protein		-0.475852	8.52107	-3.55618	0.00691376	0.068809	-2.6206
31324	GD4IA4404JHNQK	sp_v3.0_unigene80343			Unassigned protein		-0.460606	7.24977	-3.55671	0.0069083	0.068809	-2.61979
44904	Contig32365	sp_v3.0_unigene32365	AT2G32030.1	NP_180763.1	GCN5-related N-acetyltransferase-like protein [Arabidopsis thaliana] gb|AAK17146.1|AF325078_1 putative alanine acetyl transferase [Arabidopsis thaliana] gb|AAD15401.1| putative alanine acetyl transferase [Arabidopsis thaliana] gb|ABD60717.1| At2g32030 [Arabidopsis thaliana] gb|AEC08624.1| GCN5-related N-acetyltransferase-like protein [Arabidopsis thaliana]		-0.866825	7.55846	-3.55403	0.00693612	0.068812	-2.62392
43087	AllPine_a_rep_C64470	sp_v3.0_unigene126630	AT4G31750.1	NP_194903.2	Probable protein phosphatase 2C 59 n=5 Tax=Magnoliophyta RepID=P2C59_ARATH		-0.52508	8.44669	-3.55435	0.00693275	0.068812	-2.62342
13348	GG46A6U02FJDPK	sp_v3.0_unigene73424	AT5G67320.1	NP_201533.1	Unassigned protein		-0.274533	9.25726	-3.55467	0.00692942	0.068812	-2.62293
24190	HA8LWWM01ETH1G	sp_v3.0_unigene160654	AT3G10630.1	NP_566378.1	Glycosyl transferase family 1 protein n=3 Tax=Arabidopsis RepID=Q9LPN6_ARATH		0.328479	7.61558	3.55372	0.00693935	0.068812	-2.6244
20694	Contig35632	sp_v3.0_unigene35632	AT1G67740.1	NP_176940.1	putative photosystem II core complex proteins psbY, chloroplast precursor (L-arginine metabolising enzyme) (L-AME) [Oryza sativa Japonica Group] gb|EAZ05418.1| hypothetical protein OsI_27630 [Oryza sativa Indica Group] dbj|BAG90836.1| unnamed protein product [Oryza sativa Japonica Group] dbj|BAG90511.1| unnamed protein product [Oryza sativa Japonica Group] dbj|BAG87509.1| unnamed protein product …		0.357056	13.0931	3.5528	0.00694887	0.0688438	-2.62581
27788	AllPine_b_c45400	sp_v3.0_unigene201755			Retrotransposon protein, putative, unclassified n=1 Tax=Oryza sativa Japonica Group RepID=Q339Y6_ORYSJ		0.398272	7.68025	3.55078	0.00697005	0.0689908	-2.62894
27806	Contig12456	sp_v3.0_unigene12456	AT4G29130.1	NP_194642.1	Hexokinase n=1 Tax=Citrus sinensis RepID=Q9FVD3_CITSI		-0.405032	7.32784	-3.54798	0.00699938	0.0690926	-2.63326
34058	Contig176	sp_v3.0_unigene176			Emsy N Terminus and plant Tudor-like domain-containing protein [Arabidopsis thaliana] dbj|BAB01962.1| unnamed protein product [Arabidopsis thaliana] gb|AEE75157.1| Emsy N Terminus and plant Tudor-like domain-containing protein [Arabidopsis thaliana]		-0.40059	8.57544	-3.54842	0.00699472	0.0690926	-2.63258
7990	Contig9734	sp_v3.0_unigene9734	AT1G24560.1	NP_173863.2	uncharacterized protein [Arabidopsis thaliana] gb|AAM20477.1| putative myosin heavy chain [Arabidopsis thaliana] gb|AEE30546.1| uncharacterized protein [Arabidopsis thaliana]		-0.365242	9.2898	-3.54882	0.00699056	0.0690926	-2.63197
11810	Contig1532	sp_v3.0_unigene1532	AT5G27850.1	NP_198137.1	60S ribosomal protein L18-3 [Arabidopsis thaliana] sp|Q940B0.1|RL183_ARATH RecName: Full=60S ribosomal protein L18-3 gb|AAL07220.1| putative 60S ribosomal protein [Arabidopsis thaliana] gb|AAM67529.1| putative 60S ribosomal protein [Arabidopsis thaliana] gb|AAN31854.1| putative 60S ribosomal protein [Arabidopsis thaliana] gb|AED93736.1| 60S ribosomal protein L18-3 [Arabidopsis thaliana]		-0.335834	12.0068	-3.54564	0.007024	0.069273	-2.63688
42655	AllPine_a_c30699	sp_v3.0_unigene102154	AT3G45880.1	NP_190174.2	phospholipase - like protein [Arabidopsis thaliana] dbj|BAE98784.1| phospholipase - like protein [Arabidopsis thaliana] gb|AEE78086.1| phospholipase - like protein [Arabidopsis thaliana]		0.485673	8.1057	3.54015	0.00708209	0.0696565	-2.64535
3386	Contig28636	sp_v3.0_unigene28636	AT5G15080.1	NP_197012.1	Serine/threonine protein kinase-like protein n=1 Tax=Glycine max RepID=C6ZRY6_SOYBN		0.701665	7.44981	3.54065	0.00707677	0.0696565	-2.64458
15966	AllPine_a_rep_C106756	sp_v3.0_unigene142342	AT2G26330.1	NP_180201.1	Leucine-rich repeat protein kinase n=1 Tax=Populus trichocarpa RepID=B9HD00_POPTR		0.766125	7.30914	3.54025	0.00708102	0.0696565	-2.6452
32244	Contig25506	sp_v3.0_unigene25506	AT3G24120.2	NP_566744.1	Putative MYB transcription factor n=1 Tax=Rosa rugosa RepID=F2QKV9_ROSRU		-0.573603	8.17894	-3.5382	0.00710289	0.069762	-2.64837
7866	GFIJCBT03G5UD3	sp_v3.0_unigene74191	AT4G29310.1	NP_194660.1	DUF1005 domain containing protein		0.359046	7.90199	3.53794	0.00710563	0.069762	-2.64877
33551	Contig23341	sp_v3.0_unigene23341	AT3G12500.1	NP_566426.2	Class II chitinase n=3 Tax=Picea RepID=Q6E6M9_PICAB		-0.399422	9.27717	-3.53337	0.00715459	0.0701795	-2.65583
11949	Contig35043	sp_v3.0_unigene35043	AT3G46980.3	NP_001030824.1	Probable anion transporter 4, chloroplastic n=4 Tax=Arabidopsis RepID=ANTR4_ARATH		-1.61745	8.2475	-3.53146	0.00717519	0.0703181	-2.65879
6303	Contig2167	sp_v3.0_unigene2167	AT2G35490.1	NP_181092.1	Probable plastid-lipid-associated protein 3, chloroplastic n=2 Tax=Oryza sativa Japonica Group RepID=PAP3_ORYSJ		-0.618066	7.73312	-3.53067	0.00718369	0.0703381	-2.66001
2701	AllPine_a_c34190	sp_v3.0_unigene103702	AT1G03475.1	NP_171847.4	coproporphyrinogen III oxidase [Chlamydomonas reinhardtii] gb|AAY42146.1| coproporphyrinogen III oxidase isoform CPX2 [Chlamydomonas reinhardtii] gb|EDP06766.1| coproporphyrinogen III oxidase [Chlamydomonas reinhardtii]		0.533809	8.29046	3.52891	0.00720273	0.0704612	-2.66273
40526	Contig29465	sp_v3.0_unigene29465			Unassigned protein		0.848566	8.0373	3.52818	0.00721058	0.0704747	-2.66385
24767	AllPine_b_c30218	sp_v3.0_unigene192107			unclassified		1.6167	7.29452	3.5262	0.00723209	0.0706215	-2.66691
30688	Contig17785	sp_v3.0_unigene17785	AT5G47770.1	NP_199588.1	Farnesyl diphosphate synthase 4 n=2 Tax=Picea RepID=B1A9K8_PICAB		-0.299989	10.1168	-3.52557	0.007239	0.0706257	-2.66789
41290	CL11448Contig1	sp_v3.0_unigene50266	AT4G13250.1	NP_001190716.1	chlorophyll(ide) b reductase [Arabidopsis thaliana] sp|Q93ZA0.1|NYC1_ARATH RecName: Full=Probable chlorophyll(ide) b reductase NYC1, chloroplastic; AltName: Full=Protein NON-YELLOW COLORING 1; Short=AtNYC1; Flags: Precursor gb|AAL15327.1| AT4g13250/F17N18_140 [Arabidopsis thaliana] dbj|BAF49743.1| short-chain dehydrogenase/reductase AtNYC1 [Arabidopsis thaliana] gb|AEE83251.1| chlorophyll(ide) b …		-0.358428	9.77703	-3.5223	0.0072746	0.0709095	-2.67294
15932	Contig4000	sp_v3.0_unigene4000	AT1G01860.1	NP_171690.1	Ribosomal RNA adenine dimethylase family protein [Arabidopsis thaliana] gb|AAC09322.1| dimethyladenosine transferase [Arabidopsis thaliana] dbj|BAC42078.1| putative dimethyladenosine transferase [Arabidopsis thaliana] gb|AAO50630.1| putative dimethyladenosine transferase [Arabidopsis thaliana] gb|AEE27344.1| Ribosomal RNA adenine dimethylase family protein [Arabidopsis thaliana]		0.403402	9.93674	3.52082	0.00729085	0.0710043	-2.67523
37748	Contig2399	sp_v3.0_unigene2399	AT4G38260.1	NP_568038.1	DUF833 domain containing protein		-0.472454	8.10603	-3.52022	0.0072975	0.0710055	-2.67617
43677	AllPine_b_c44075	sp_v3.0_unigene200990	AT3G21250.2	NP_188762.3	multidrug resistance protein associated1 [Zea mays] gb|AAO72315.1| multidrug resistance associated protein 1 [Zea mays] gb|AAO72316.1| multidrug resistance associated protein 1 [Zea mays]		0.487722	7.45108	3.51827	0.00731891	0.0711503	-2.67918
27033	AllPine_a_c27224	sp_v3.0_unigene101045	AT2G43650.1	NP_850397.1	pfam09368, Sas10_Utp3_C, Sas10 C-terminal domain		1.67207	7.34292	3.51653	0.00733803	0.0712725	-2.68187
32652	Contig3733	sp_v3.0_unigene3733	AT2G17520.1	NP_565419.1	endoribonuclease/protein kinase IRE1-like protein [Arabidopsis thaliana] gb|AAK15470.1|AF308596_1 endoribonuclease/protein kinase IRE1-like protein [Arabidopsis thaliana] dbj|BAB63367.1| Ire1 homolog-2 [Arabidopsis thaliana] gb|AAD32909.2| putative protein kinase/endoribonuclease [Arabidopsis thaliana] gb|AEC06640.1| endoribonuclease/protein kinase IRE1-like protein [Arabidopsis thaliana]		-0.582149	7.1858	-3.51533	0.00735133	0.0712852	-2.68373
37013	Contig6033	sp_v3.0_unigene6033	AT3G10960.1	NP_566384.1	Adenine/guanine permease AZG1 n=2 Tax=Arabidopsis RepID=AZG1_ARATH		-0.4976	7.54956	-3.51468	0.00735856	0.0712852	-2.68474
7288	Contig30065	sp_v3.0_unigene30065	AT2G40660.1	NP_565938.1	OB-fold nucleic acid binding domain-containing protein [Arabidopsis thaliana] gb|AAK59432.1| putative methionyl-tRNA synthetase [Arabidopsis thaliana] gb|AAL15216.1| putative methionyl-tRNA synthetase [Arabidopsis thaliana] gb|AEC09861.1| OB-fold nucleic acid binding domain-containing protein [Arabidopsis thaliana]		0.262776	9.17886	3.51464	0.00735898	0.0712852	-2.6848
26701	Contig20393	sp_v3.0_unigene20393	AT4G39230.1	NP_195634.1	Phenylcoumaran benzylic ether reductase n=6 Tax=Pinaceae RepID=O81651_PINTA		-1.30272	9.82761	-3.51213	0.00738683	0.0713645	-2.68868
26472	AllPine_b_c17729	sp_v3.0_unigene186945	AT3G55110.1	NP_191071.1	White-brown-complex ABC transporter family n=1 Tax=Populus trichocarpa RepID=B9HM23_POPTR		-0.492781	8.47046	-3.5128	0.00737938	0.0713645	-2.68764
39242	Contig6404	sp_v3.0_unigene6404	AT5G11260.1	NP_568246.1	Transcription factor hy5, putative n=1 Tax=Ricinus communis RepID=B9RP68_RICCO		-0.433658	7.51156	-3.51235	0.00738439	0.0713645	-2.68834
41774	Contig20261	sp_v3.0_unigene20261			Unassigned protein		0.396824	7.33899	3.51021	0.00740817	0.0715072	-2.69165
21723	CL8752Contig1	sp_v3.0_unigene50099			Unassigned protein		0.279456	7.69399	3.50925	0.00741887	0.0715471	-2.69313
28516	Contig9906	sp_v3.0_unigene9906	AT2G47115.1	NP_566096.2	Far-17a_AIG1 domain containing protein		-0.35334	10.5092	-3.50727	0.00744108	0.0716978	-2.69621
16620	F7JJN6E01EFLT7	sp_v3.0_unigene83512			unclassified		0.290652	7.21547	3.50518	0.00746458	0.0718606	-2.69945
41364	Contig12639	sp_v3.0_unigene12639	AT4G10710.1	NP_192809.1	Global transcription factor group (Fragment) n=1 Tax=Populus trichocarpa RepID=B9I6M9_POPTR		-0.351524	8.28358	-3.50294	0.00748976	0.0718784	-2.70291
23040	AllPine_a_rep_C90909	sp_v3.0_unigene134759	AT1G20460.1	NP_565127.1	F5M15.20 n=1 Tax=Arabidopsis thaliana RepID=Q9LMV5_ARATH		0.278165	7.35039	3.50349	0.0074836	0.0718784	-2.70206
3241	Contig16935	sp_v3.0_unigene16935	AT3G53630.1	NP_190931.2	Unassigned protein		0.367095	8.45735	3.50398	0.00747801	0.0718784	-2.7013
29472	Contig23113	sp_v3.0_unigene23113			uncharacterized protein [Arabidopsis thaliana] emb|CAC35877.1| putative protein [Arabidopsis thaliana] dbj|BAC42510.1| unknown protein [Arabidopsis thaliana] gb|AAO64894.1| At5g08720 [Arabidopsis thaliana] gb|AED91341.1| uncharacterized protein [Arabidopsis thaliana]		0.436156	9.24615	3.50155	0.00750542	0.0718784	-2.70506
11276	Contig6437	sp_v3.0_unigene6437	AT5G42520.1	NP_001078690.1	pfam06217, GAGA_bind, GAGA binding protein-like family		0.660665	10.664	3.50164	0.00750446	0.0718784	-2.70492
14265	GD4IA4404JA1EE	sp_v3.0_unigene86838			unclassified		0.726974	7.32929	3.5015	0.00750604	0.0718784	-2.70514
25390	Contig34392	sp_v3.0_unigene34392	AT1G06040.1	NP_172094.1	zf-B_box domain containing protein		0.865077	12.4843	3.49984	0.00752477	0.0719945	-2.7077
17678	Contig23439	sp_v3.0_unigene23439	AT4G22920.1	NP_567673.1	Putative staygreen protein n=1 Tax=Nicotiana tabacum RepID=A9YTW1_TOBAC		-1.3716	11.5627	-3.49443	0.00758641	0.0720871	-2.71609
9226	Contig6768	sp_v3.0_unigene6768	AT1G54130.1	NP_564652.2	RSH-like protein n=2 Tax=Solanaceae RepID=Q94B18_CAPAN		-0.627859	9.26301	-3.49437	0.00758711	0.0720871	-2.71618
476	Contig17136	sp_v3.0_unigene17136	AT5G58420.1	NP_200650.1	40S ribosomal S4 protein [Glycine max] gb|ACU21252.1| unknown [Glycine max]		-0.429075	7.13372	-3.49578	0.00757099	0.0720871	-2.714
38896	Contig15888	sp_v3.0_unigene15888	AT3G09770.1	NP_566356.1	RING/U-box domain-containing protein [Arabidopsis thaliana] gb|AAF23258.1|AC015985_16 putative RING zinc finger protein [Arabidopsis thaliana] gb|AAF23312.1|AC016661_37 unknown protein [Arabidopsis thaliana] gb|AAL66972.1| putative RING zinc finger protein [Arabidopsis thaliana] gb|AAM65384.1| putative RING zinc finger protein [Arabidopsis thaliana] gb|AEE74810.1| RING/U-box domain-containing pro…		-0.418673	8.02388	-3.49525	0.0075771	0.0720871	-2.71483
9578	Contig26625	sp_v3.0_unigene26625			Unassigned protein		-0.320897	7.22108	-3.49759	0.00755038	0.0720871	-2.7112
11226	Contig2239	sp_v3.0_unigene2239	AT2G43190.1	NP_565993.1	ribonuclease P-like protein [Arabidopsis thaliana] gb|AAC64308.2| expressed protein [Arabidopsis thaliana] gb|AAM63258.1| unknown [Arabidopsis thaliana] gb|AEC10224.1| ribonuclease P-like protein [Arabidopsis thaliana]		-0.302186	7.74154	-3.49472	0.00758312	0.0720871	-2.71564
30733	Contig3213	sp_v3.0_unigene3213			MYB domain class transcription factor n=1 Tax=Malus x domestica RepID=A0FK20_MALDO		-0.273068	7.29566	-3.49526	0.00757688	0.0720871	-2.7148
5387	Contig2535	sp_v3.0_unigene2535	AT4G31020.2	NP_194831.3	alpha/beta-hydrolase domain-containing protein [Arabidopsis thaliana] gb|ABE65859.1| hypothetical protein At2g24320 [Arabidopsis thaliana] gb|AEC07562.1| alpha/beta-hydrolase domain-containing protein [Arabidopsis thaliana]		0.463259	7.6014	3.49376	0.00759404	0.0720871	-2.71712
37109	Contig10448	sp_v3.0_unigene10448	AT5G58330.1	NP_568875.2	Malate dehydrogenase [NADP], chloroplastic n=2 Tax=Flaveria RepID=MDHP_FLABI		0.577989	13.8112	3.49409	0.00759032	0.0720871	-2.71662
41436	AllPine_a_c45053	sp_v3.0_unigene111337	AT5G15940.1	NP_197098.2	Rossmann-fold NAD(P)-binding domain-containing protein [Arabidopsis thaliana] gb|AAS47622.1| At5g04070 [Arabidopsis thaliana] gb|AAS76750.1| At5g04070 [Arabidopsis thaliana] gb|AED90693.1| Rossmann-fold NAD(P)-binding domain-containing protein [Arabidopsis thaliana]		-0.471936	7.77434	-3.49129	0.00762237	0.072293	-2.72095
4532	Contig18734	sp_v3.0_unigene18734	AT5G65380.1	NP_201341.1	mate efflux domain-containing protein [Arabidopsis thaliana] gb|AAK53040.1|AF375456_1 AT5g65380/MNA5_11 [Arabidopsis thaliana] dbj|BAB11560.1| unnamed protein product [Arabidopsis thaliana] gb|AAN28899.1| At5g65380/MNA5_11 [Arabidopsis thaliana] gb|AED98045.1| mate efflux domain-containing protein [Arabidopsis thaliana]		-1.02252	9.33598	-3.49036	0.00763312	0.072332	-2.7224
38582	AllPine_a_c30685	sp_v3.0_unigene102150	AT1G48960.1	NP_564536.1	Unassigned protein		-0.617764	9.26608	-3.48938	0.00764439	0.0723757	-2.72391
5595	AllPine_a_rep_C91662	sp_v3.0_unigene135301	AT2G32170.2	NP_001154543.1	N2227-like domain-containing protein [Arabidopsis thaliana] gb|AAM13869.1| unknown protein [Arabidopsis thaliana] gb|AAM91702.1| unknown protein [Arabidopsis thaliana] gb|AEC08644.1| N2227-like domain-containing protein [Arabidopsis thaliana]		-0.273604	7.51162	-3.48729	0.00766856	0.0724157	-2.72716
4038	F51TW9001EQ1YV	sp_v3.0_unigene82452			DUF1421 multi-domain protein		0.360816	7.3072	3.48832	0.00765667	0.0724157	-2.72556
44779	Contig18660	sp_v3.0_unigene18660	AT3G49050.1	NP_190474.1	Calmodulin-binding heat-shock protein, putative n=1 Tax=Ricinus communis RepID=B9RIW9_RICCO		0.632105	7.23965	3.48747	0.00766643	0.0724157	-2.72687
43033	Contig8075	sp_v3.0_unigene8075	AT5G24350.2	NP_197823.1	Unassigned protein		-0.298707	7.38598	-3.48545	0.00768983	0.0725536	-2.73
7863	GFIJCBT03F4B7V	sp_v3.0_unigene74879	AT4G39640.1	NP_974717.1	putative gamma-glutamyl transferase [Populus tremula x Populus alba]		-0.922659	7.2199	-3.48384	0.00770856	0.0726674	-2.7325
42530	Contig8992	sp_v3.0_unigene8992	AT2G45360.1	NP_182061.1	DUF1442 domain containing protein		0.979799	8.51286	3.48178	0.00773253	0.0728303	-2.73569
30035	Contig8258	sp_v3.0_unigene8258	AT3G19740.1	NP_188608.4	Contains similarity to p60 katanin from Chlamydomonas reinhardtii gb|AF205377 and contains an AAA domain PF|00004 [Arabidopsis thaliana]		-0.397847	8.33045	-3.48094	0.00774239	0.0728601	-2.737
16145	AllPine_a_c35712	sp_v3.0_unigene104644			Unassigned protein		-0.604372	7.81804	-3.47986	0.00775502	0.0728742	-2.73868
25427	Contig17765	sp_v3.0_unigene17765	AT2G26980.4	NP_850094.1	CBL-interacting protein kinase 3 n=8 Tax=rosids RepID=A0MNJ1_POPTR		-0.423113	9.15797	-3.47967	0.00775727	0.0728742	-2.73898
44519	CL3448Contig1	sp_v3.0_unigene49743	AT2G41705.1	NP_001154568.1	Camphor resistance CrcB-like protein n=2 Tax=Arabidopsis RepID=Q8RYE2_ARATH		-0.719753	8.17515	-3.47818	0.00777465	0.0729744	-2.74128
3744	Contig2884	sp_v3.0_unigene2884	AT2G43020.1	NP_181830.1	putative polyamine oxidase 2 [Arabidopsis thaliana] sp|Q9SKX5.1|PAO2_ARATH RecName: Full=Probable polyamine oxidase 2; Short=AtPAO2; AltName: Full=Amine oxidase 1 gb|AAO85404.1|AF364952_1 putative amine oxidase 1 [Arabidopsis thaliana] gb|AAD22129.1| putative amine oxidase [Arabidopsis thaliana] gb|ABI93934.1| At2g43020 [Arabidopsis thaliana] gb|AEC10199.1| putative polyamine oxidase 2 [Arabidops…		-0.706926	7.65445	-3.47579	0.00780277	0.0731753	-2.74499
17117	CL564Contig3	sp_v3.0_unigene44096	AT2G36970.1	NP_181234.1	UDP-glucose:glucosyltransferase n=1 Tax=Lycium barbarum RepID=B6EWY8_LYCBA		-0.49853	6.91439	-3.47351	0.00782975	0.073217	-2.74853
31183	AllPine_b_c42057	sp_v3.0_unigene199544			unclassified		0.454429	7.51097	3.47314	0.00783411	0.073217	-2.7491
1875	AllPine_a_rep_C117802	sp_v3.0_unigene145524			Histone H1 linker n=1 Tax=Physcomitrella patens subsp. patens RepID=A9RX26_PHYPA		1.26593	8.54586	3.47415	0.00782215	0.073217	-2.74753
27870	Contig9884	sp_v3.0_unigene9884	AT2G15890.1	NP_565383.1	Unassigned protein		1.35934	7.86609	3.47341	0.00783082	0.073217	-2.74867
28981	Contig34567	sp_v3.0_unigene34567	AT5G58220.1	NP_200630.1	5-hydroxyisourate hydrolase (Fragment) n=2 Tax=Vitis vinifera RepID=D7T3Z8_VITVI		-0.941832	8.18165	-3.46943	0.00787808	0.0733681	-2.75485
34987	G5KS2UX02IW0DE	sp_v3.0_unigene63333	AT1G53210.1	NP_564623.2	calcium-binding EF-hand domain-containing protein [Arabidopsis thaliana] gb|AAM20402.1| unknown protein [Arabidopsis thaliana] gb|AEE32908.1| calcium-binding EF-hand domain-containing protein [Arabidopsis thaliana]		-0.675593	8.34991	-3.46837	0.0078907	0.0733681	-2.7565
33787	Contig22050	sp_v3.0_unigene22050	AT3G11670.1	NP_187773.1	Digalactosyldiacylglycerol synthase 1, chloroplastic n=2 Tax=Phaseoleae RepID=DGDG1_SOYBN		-0.520196	8.24554	-3.47075	0.00786245	0.0733681	-2.75281
37809	Contig3917	sp_v3.0_unigene3917	AT1G80670.1	NP_178182.1	RNA export 1 [Nicotiana benthamiana]		-0.449168	9.00384	-3.46877	0.00788591	0.0733681	-2.75587
42742	Contig23972	sp_v3.0_unigene23972	AT1G29280.1	NP_174222.2	WRKY family transcription factor [Arabidopsis thaliana] emb|CAG25867.1| hypothetical protein [Arabidopsis thaliana]		-0.338765	8.90304	-3.46991	0.00787241	0.0733681	-2.75411
9735	HLKU4M003GM0LS	sp_v3.0_unigene166666			PREDICTED: similar to helicase domain-containing protein n=1 Tax=Vitis vinifera RepID=UPI0001983869		-0.329168	8.06872	-3.4697	0.00787489	0.0733681	-2.75444
3189	Contig7346	sp_v3.0_unigene7346	AT5G41340.1	NP_568589.1	Ubiquitin carrier protein n=2 Tax=Picea sitchensis RepID=A9NT18_PICSI		-0.322343	7.17774	-3.4678	0.00789756	0.0733692	-2.75739
25885	Contig4163	sp_v3.0_unigene4163	AT1G19310.1	NP_564078.1	RING/U-box domain-containing protein [Arabidopsis thaliana] gb|AAF79455.1|AC025808_37 F18O14.3 [Arabidopsis thaliana] gb|AAL15335.1| At1g19310/F18O14_14 [Arabidopsis thaliana] gb|AAM51593.1| At1g19310/F18O14_14 [Arabidopsis thaliana] gb|AAM62463.1| unknown [Arabidopsis thaliana] gb|AEE29828.1| RING/U-box domain-containing protein [Arabidopsis thaliana]		0.64862	9.65359	3.46472	0.00793441	0.0736486	-2.76217
18890	GD4IA4404IYT9C	sp_v3.0_unigene79829	AT3G04350.1	NP_566224.1	DUF946 domain containing protein		-0.521632	7.60318	-3.46182	0.00796926	0.0739091	-2.76667
21225	F51TW9002HHLRK	sp_v3.0_unigene58236	AT3G48000.1	NP_190383.1	PREDICTED: similar to Aldehyde dehydrogenase, mitochondrial precursor (ALDH class 2) (ALDH1) (ALDH-E2) n=1 Tax=Ciona intestinalis RepID=UPI000180BF08		-0.422908	11.2405	-3.45942	0.00799816	0.074114	-2.77039
18680	Contig6900	sp_v3.0_unigene6900	AT4G01650.1	NP_192074.1	Polyketide_cyc multi-domain protein		0.438669	9.96908	3.45566	0.00804375	0.0744731	-2.77623
37558	AllPine_a_c29412	sp_v3.0_unigene101721	AT1G80600.1	NP_178175.1	putative acetylornithine transaminase [Arabidopsis thaliana]		-0.365839	8.42506	-3.45467	0.00805578	0.0745116	-2.77776
34897	Contig32995	sp_v3.0_unigene32995	AT1G63855.3	NP_683465.2	Putative methyltransferase family protein [Arabidopsis thaliana] gb|AEE34157.1| Putative methyltransferase family protein [Arabidopsis thaliana]		0.722872	7.91555	3.4542	0.00806159	0.0745116	-2.7785
36976	Contig8791	sp_v3.0_unigene8791	AT2G39740.1	NP_181504.2	Unassigned protein		-0.393131	7.83444	-3.45206	0.00808765	0.0745626	-2.78182
17479	Contig2180	sp_v3.0_unigene2180	AT2G47300.2	NP_001078073.1	ribonuclease P [Arabidopsis thaliana] gb|AEC10824.1| ribonuclease P [Arabidopsis thaliana]		-0.382897	8.2274	-3.45256	0.00808159	0.0745626	-2.78105
18963	Contig4140	sp_v3.0_unigene4140	AT5G51150.1	NP_199928.1	Mitochondrial import inner membrane translocase subunit Tim17/Tim22/Tim23 family protein [Arabidopsis thaliana] dbj|BAA97377.1| unnamed protein product [Arabidopsis thaliana] gb|AAK76512.1| unknown protein [Arabidopsis thaliana] gb|AAM14313.1| unknown protein [Arabidopsis thaliana] gb|AED96044.1| Mitochondrial import inner membrane translocase subunit Tim17/Tim22/Tim23 family protein [Arabidopsis…		-0.334445	8.62703	-3.45291	0.00807729	0.0745626	-2.7805
12792	AllPine_a_rep_C119139	sp_v3.0_unigene146019			Ribosomal_60s multi-domain protein		-0.465789	13.1709	-3.45085	0.00810246	0.0746358	-2.7837
32834	Contig276	sp_v3.0_unigene276	AT1G30300.1	NP_174321.2	metallo-beta-lactamase domain-containing protein [Arabidopsis thaliana] gb|AAR24228.1| At1g30300 [Arabidopsis thaliana] gb|AAR92355.1| At1g30300 [Arabidopsis thaliana] gb|AEE31204.1| metallo-beta-lactamase domain-containing protein [Arabidopsis thaliana]		-0.397366	8.79604	-3.44934	0.00812111	0.0746931	-2.78606
18232	Contig5849	sp_v3.0_unigene5849	AT2G33550.1	NP_850213.1	sequence-specific DNA binding transcription factor [Arabidopsis thaliana] dbj|BAC43269.1| unknown protein [Arabidopsis thaliana] gb|AAO63351.1| At4g31270 [Arabidopsis thaliana] gb|AEE85884.1| sequence-specific DNA binding transcription factor [Arabidopsis thaliana]		-0.316699	10.3314	-3.44923	0.00812239	0.0746931	-2.78622
12063	Contig9107	sp_v3.0_unigene9107	AT5G35730.1	NP_568530.1	EXS (ERD1/XPR1/SYG1) domain protein [Arabidopsis thaliana] gb|AAL49805.1| unknown protein [Arabidopsis thaliana] gb|AAM63272.1| unknown [Arabidopsis thaliana] gb|AAN71970.1| unknown protein [Arabidopsis thaliana] gb|AED94009.1| EXS (ERD1/XPR1/SYG1) domain protein [Arabidopsis thaliana]		-0.323877	7.88128	-3.4457	0.0081659	0.0749034	-2.79171
20791	Contig3973	sp_v3.0_unigene3973	AT4G18040.1	NP_193538.1	eukaryotic translation initiation factor 4E [Nicotiana benthamiana]		-0.316266	10.5197	-3.44663	0.00815447	0.0749034	-2.79027
43929	Contig32065	sp_v3.0_unigene32065			Non-specific lipid-transfer protein n=4 Tax=Picea sitchensis RepID=A9NJW4_PICSI		1.23154	8.55947	3.44591	0.00816328	0.0749034	-2.79138
11929	Contig37780	sp_v3.0_unigene37780	AT2G43340.1	NP_850394.1	DUF1685 domain containing protein		0.418601	8.74047	3.44354	0.00819264	0.0750854	-2.79506
24798	Contig1205	sp_v3.0_unigene1205			Unassigned protein		-1.05423	7.85215	-3.44021	0.00823405	0.075386	-2.80024
19934	Contig1037	sp_v3.0_unigene1037	AT1G23750.1	NP_564202.1	OB-fold nucleic acid binding domain-containing protein [Arabidopsis thaliana] gb|AAC98030.1| ESTs gb|234051 and gb|F13722 come from this gene [Arabidopsis thaliana] gb|AAM62726.1| unknown [Arabidopsis thaliana] gb|AAO22770.1| unknown protein [Arabidopsis thaliana] gb|AAO42431.1| unknown protein [Arabidopsis thaliana] gb|AEE30428.1| OB-fold nucleic acid binding domain-containing protein [Arabidops…		0.429541	8.5212	3.43979	0.00823929	0.075386	-2.80089
33468	HIF1XHV03F97ZR	sp_v3.0_unigene167952	AT5G43940.2	NP_199207.1	Probable alcohol dehydrogenase n=1 Tax=Bacteriovorax marinus SJ RepID=E1WYW6_BACMS		-0.548817	9.16849	-3.43819	0.00825924	0.0754522	-2.80337
33817	Contig37748	sp_v3.0_unigene37748	AT1G07220.1	NP_172202.1	uncharacterized protein [Arabidopsis thaliana] gb|AAF82198.1|AC067971_6 Contains similarity to an unknown protein T2J13.180 gi|6522568 from Arabidopsis thaliana BAC T2J13 gb|AL132967. ESTs gb|Z29835 and gb|Z29836 come from this gene gb|AEE28094.1| uncharacterized protein [Arabidopsis thaliana]		0.272615	9.30577	3.4381	0.00826038	0.0754522	-2.80351
6130	Contig12159	sp_v3.0_unigene12159			uncharacterized protein [Arabidopsis thaliana] gb|ABF59322.1| unknown protein [Arabidopsis thaliana] gb|AEE30460.1| uncharacterized protein [Arabidopsis thaliana]		0.689551	7.46811	3.43589	0.00828807	0.0756417	-2.80695
19496	Contig311	sp_v3.0_unigene311	AT5G08530.1	NP_196470.1	NADH dehydrogenase n=3 Tax=core eudicotyledons RepID=Q43840_SOLTU		0.37699	8.77702	3.43527	0.00829595	0.0756501	-2.80792
16203	Contig17065	sp_v3.0_unigene17065	AT3G62290.1	NP_001190162.1	ADP-ribosylation factor [Medicago sativa] emb|CAI29265.1| ADP-ribosylation factor 1 [Medicago truncatula]		-0.782034	9.45654	-3.43309	0.00832328	0.0758359	-2.8113
27268	Contig12211	sp_v3.0_unigene12211	AT1G75220.1	NP_177658.1	Sugar transporter, putative n=1 Tax=Ricinus communis RepID=B9R7V2_RICCO		-0.476763	9.36233	-3.42907	0.00837415	0.0762356	-2.81756
25249	AllPine_a_rep_C106171	sp_v3.0_unigene142227			Holocarboxylase synthetase 1 n=3 Tax=Arabidopsis RepID=Q8S4V8_ARATH		2.9499	8.20547	3.428	0.00838777	0.0762958	-2.81922
38697	Contig25143	sp_v3.0_unigene25143	AT5G64250.2	NP_568988.2	Aldolase-type TIM barrel family protein [Arabidopsis thaliana] gb|AAK44141.1|AF370326_1 putative 2-nitropropane dioxygenase [Arabidopsis thaliana] dbj|BAB09856.1| 2-nitropropane dioxygenase-like protein [Arabidopsis thaliana] gb|AAL34288.1| putative 2-nitropropane dioxygenase [Arabidopsis thaliana] gb|AED97862.1| Aldolase-type TIM barrel family protein [Arabidopsis thaliana]		-1.02106	9.0983	-3.42543	0.00842057	0.0765302	-2.82323
33111	Contig17228	sp_v3.0_unigene17228	AT1G14980.1	NP_563961.1	10 kDa chaperonin n=5 Tax=core eudicotyledons RepID=CH10_ARATH		-0.36284	7.57029	-3.42192	0.00846543	0.0765451	-2.82868
5169	AllPine_a_c7641	sp_v3.0_unigene94024	AT5G55230.2	NP_200334.1	Protein regulator of cytokinesis, putative n=1 Tax=Ricinus communis RepID=B9SYY2_RICCO		0.334589	7.94073	3.42152	0.00847055	0.0765451	-2.8293
5357	Contig19159	sp_v3.0_unigene19159			Peptidoglycan binding domain containing protein n=1 Tax=Zea mays RepID=B6SSP4_MAIZE		0.359035	7.25765	3.42339	0.00844662	0.0765451	-2.8264
41498	F51TW9002HGKVI	sp_v3.0_unigene82186			unclassified		0.414689	7.13468	3.42152	0.00847054	0.0765451	-2.8293
28821	Contig8190	sp_v3.0_unigene8190	AT1G52150.2	NP_849795.1	Class III homeodomain leucine zipper protein n=18 Tax=Spermatophyta RepID=E7DX24_PICGL		0.432411	7.56772	3.42146	0.00847142	0.0765451	-2.82941
7974	AllPine_a_c34623	sp_v3.0_unigene103964			Unassigned protein		0.474079	8.95624	3.42225	0.00846125	0.0765451	-2.82817
17218	bioGeCo3_euler_5207	sp_v3.0_unigene208582			Unassigned protein		0.497688	7.24426	3.42459	0.00843123	0.0765451	-2.82453
4994	GFIJCBT03F8E7T	sp_v3.0_unigene73644			Unassigned protein		-0.789733	11.868	-3.41864	0.00850768	0.0766818	-2.83379
21335	AllPine_a_rep_C118584	sp_v3.0_unigene145793	AT3G22850.1	NP_188925.1	aluminum-induced protein-like protein [Setaria italica]		0.770402	8.32699	3.41913	0.00850137	0.0766818	-2.83303
24960	Contig3570	sp_v3.0_unigene3570			AAA family ATPase [Leishmania infantum JPCM5] emb|CAM65950.1| putative AAA family ATPase [Leishmania infantum JPCM5]		1.67424	7.86182	3.41968	0.00849426	0.0766818	-2.83217
28626	GG46A6U02FFK3K	sp_v3.0_unigene72487	AT1G18270.3	NP_173263.2	Fructose-bisphosphate aldolase, putative n=1 Tax=Ricinus communis RepID=B9SWV4_RICCO		-0.326647	8.79413	-3.41643	0.00853628	0.0768759	-2.83723
40220	Contig21948	sp_v3.0_unigene21948	AT4G36220.1	NP_195345.1	RecName: Full=Cytochrome P450 750A1; AltName: Full=Cytochrome P450 CYPC gb|AAX07433.1| cytochrome P450 CYPC [Pinus taeda]		0.795176	7.11548	3.41216	0.00859168	0.077311	-2.84387
24212	AllPine_a_c8917	sp_v3.0_unigene94263	AT5G20670.1	NP_197567.1	DUF1677 domain containing protein		0.424179	8.98788	3.40747	0.00865308	0.0777991	-2.85117
40071	Contig6471	sp_v3.0_unigene6471	AT2G15490.1	NP_001189529.1	UDP-glycosyltransferase 73B4 [Arabidopsis thaliana] sp|Q7Y232.1|U73B4_ARATH RecName: Full=UDP-glycosyltransferase 73B4; AltName: Full=Flavonol 3-O-glucosyltransferase UGT73B4 gb|AAP37678.1| At2g15490 [Arabidopsis thaliana] dbj|BAE99671.1| putative glucosyltransferase [Arabidopsis thaliana] gb|AEC06408.1| UDP-glycosyltransferase 73B4 [Arabidopsis thaliana]		-0.632776	8.41682	-3.40329	0.00870822	0.0781014	-2.85769
8548	Contig18301	sp_v3.0_unigene18301	AT1G12230.2	NP_563900.1	transaldolase [Arabidopsis thaliana] gb|AAG12571.1|AC022522_4 Similar to transaldolase [Arabidopsis thaliana] gb|AAN72047.1| expressed protein [Arabidopsis thaliana] gb|AAP37846.1| At1g12230 [Arabidopsis thaliana] gb|AEE28853.1| transaldolase [Arabidopsis thaliana]		0.355415	7.49384	3.40416	0.00869678	0.0781014	-2.85634
24976	bioGeCo1_euler_18520	sp_v3.0_unigene208182			Unassigned protein		0.661114	10.8808	3.40351	0.00870537	0.0781014	-2.85736
38591	Contig9219	sp_v3.0_unigene9219	AT4G36990.1	NP_195416.1	Heat shock factor protein 7 n=1 Tax=Zea mays RepID=B6TJ68_MAIZE		-0.422383	8.08749	-3.40137	0.00873363	0.0782005	-2.86068
26862	GG46A6U01EP51K	sp_v3.0_unigene68491			Unassigned protein		0.492149	9.77134	3.40166	0.00872984	0.0782005	-2.86023
26326	Contig20043	sp_v3.0_unigene20043	AT1G63270.1	NP_176516.1	Putative ABC transporter n=2 Tax=Malvoideae RepID=B2ZAR0_GOSRA		0.375077	7.62019	3.39774	0.00878202	0.0785691	-2.86635
9202	Contig37875	sp_v3.0_unigene37875	AT5G48810.1	NP_199692.1	cytochrome b5 [Nicotiana tabacum]		-0.466326	11.1997	-3.39495	0.00881928	0.078644	-2.87069
11530	Contig21654	sp_v3.0_unigene21654			Dehydrin-like protein n=3 Tax=Picea abies RepID=A9XLM6_PICAB		-0.369944	9.28658	-3.3952	0.00881595	0.078644	-2.8703
22634	Contig30012	sp_v3.0_unigene30012			unclassified		0.374762	7.51076	3.39566	0.00880975	0.078644	-2.86958
14353	Contig33793	sp_v3.0_unigene33793			unclassified		1.07867	7.59792	3.39549	0.008812	0.078644	-2.86984
38596	Contig12218	sp_v3.0_unigene12218	AT5G48020.1	NP_568689.1	dioxygenase-like protein [Arabidopsis thaliana] dbj|BAB11066.1| unnamed protein product [Arabidopsis thaliana] gb|AAM65524.1| unknown [Arabidopsis thaliana] gb|AAP37672.1| At5g48020 [Arabidopsis thaliana] dbj|BAE99693.1| hypothetical protein [Arabidopsis thaliana] gb|AED95611.1| dioxygenase-like protein [Arabidopsis thaliana]		-0.973724	7.95032	-3.38689	0.00892792	0.078645	-2.88324
3127	Contig8234	sp_v3.0_unigene8234	AT1G65560.1	NP_176734.1	Alcohol dehydrogenase, putative n=1 Tax=Ricinus communis RepID=B9RM02_RICCO		-0.631601	7.4711	-3.38944	0.00889349	0.078645	-2.87928
35426	Contig24802	sp_v3.0_unigene24802	AT1G10760.1	NP_563877.1	Alpha-glucan water dikinase, chloroplast, putative n=1 Tax=Ricinus communis RepID=B9SPI3_RICCO		-0.623634	8.34531	-3.38991	0.00888713	0.078645	-2.87855
8327	Contig12116	sp_v3.0_unigene12116			Histone acetyltransferase n=1 Tax=Micromonas pusilla CCMP1545 RepID=C1MXM8_MICPC		-0.562724	9.99644	-3.39178	0.00886184	0.078645	-2.87562
45094	Contig13227	sp_v3.0_unigene13227	AT1G01180.1	NP_171626.2	CmcI domain containing protein		-0.447071	9.02167	-3.38849	0.00890627	0.078645	-2.88075
12156	Contig37104	sp_v3.0_unigene37104	AT3G13330.1	NP_187941.6	proteasome activator subunit 4-like [Oryza sativa Japonica Group]		-0.43422	7.8217	-3.38694	0.00892736	0.078645	-2.88318
3572	AllPine_a_rep_C86066	sp_v3.0_unigene132085			Unassigned protein		-0.412983	8.26056	-3.38996	0.00888645	0.078645	-2.87847
11261	AllPine_a_c45721	sp_v3.0_unigene111867	AT5G10320.1	NP_001031865.1	Unassigned protein		-0.41263	7.22179	-3.38713	0.00892474	0.078645	-2.88288
36000	Contig2514	sp_v3.0_unigene2514	AT5G51280.1	NP_199941.1	putative DEAD-box protein abstrakt [Trifolium pratense]		-0.332766	8.10181	-3.38584	0.0089422	0.078645	-2.88488
5716	Contig11291	sp_v3.0_unigene11291	AT1G77590.1	NP_177882.1	long chain acyl-CoA synthetase 9 [Arabidopsis thaliana] sp|Q9CAP8.1|LACS9_ARATH RecName: Full=Long chain acyl-CoA synthetase 9, chloroplastic gb|AAG51668.1|AC010704_12 putative acyl-CoA synthetase; 62297-59022 [Arabidopsis thaliana] gb|AAM28876.1|AF503759_1 long chain acyl-CoA synthetase 9 [Arabidopsis thaliana] gb|AEE35996.1| long chain acyl-CoA synthetase 9 [Arabidopsis thaliana]		-0.31675	7.28149	-3.38557	0.00894595	0.078645	-2.88531
20056	HIF1XHV03GZDTB	sp_v3.0_unigene168090	AT3G09580.1	NP_187569.1	Unassigned protein		0.380031	7.60325	3.38505	0.00895306	0.078645	-2.88613
37386	Contig17444	sp_v3.0_unigene17444	AT4G10500.1	NP_192788.1	2-oxoacid-dependent dioxygenase n=2 Tax=Selaginella moellendorffii RepID=D8R3W5_SELML		0.40144	7.91598	3.39212	0.00885731	0.078645	-2.8751
42808	Contig2527	sp_v3.0_unigene2527	AT4G17000.1	NP_193433.1	Subtilisin-like serine protease n=1 Tax=Pediococcus pentosaceus ATCC 25745 RepID=Q03I02_PEDPA		0.41383	7.39071	3.39284	0.00884758	0.078645	-2.87397
3438	Contig10607	sp_v3.0_unigene10607	AT4G29080.1	NP_569017.2	Auxin-induced protein 2 n=2 Tax=Pinus RepID=Q7XYT5_PINTA		0.468552	7.1853	3.39232	0.0088546	0.078645	-2.87479
37908	HIF1XHV03GSTR1	sp_v3.0_unigene167776			Unassigned protein		0.482719	10.2786	3.38493	0.00895464	0.078645	-2.88631
11802	G5KS2UX02HOSLT	sp_v3.0_unigene62073			DNA-directed RNA polymerase n=1 Tax=Pinus koraiensis RepID=A4QM13_PINKO		0.544946	11.0293	3.39104	0.00887177	0.078645	-2.87677
4271	Contig17794	sp_v3.0_unigene17794	AT5G45120.1	NP_199325.1	aspartyl protease family protein [Arabidopsis thaliana] dbj|BAB09497.1| chloroplast nucleoid DNA-binding protein-like [Arabidopsis thaliana] gb|AED95207.1| aspartyl protease family protein [Arabidopsis thaliana]		0.589631	9.029	3.38478	0.00895663	0.078645	-2.88653
28755	Contig6801	sp_v3.0_unigene6801			Maf protein-like protein n=2 Tax=Selaginella moellendorffii RepID=D8QY79_SELML		0.63036	7.83156	3.38987	0.00888765	0.078645	-2.87861
5744	Contig12859	sp_v3.0_unigene12859	AT5G63560.1	NP_201161.1	3'-N-debenzoyltaxol N-benzoyltransferase n=1 Tax=Taxus x media RepID=Q56V25_9CONI		1.00342	7.34707	3.39052	0.00887891	0.078645	-2.8776
2109	Contig28202	sp_v3.0_unigene28202	AT5G25080.1	NP_197890.1	Sas10/Utp3/C1D family protein [Arabidopsis thaliana] gb|AAK55673.1|AF378870_1 AT5g25080/T11H3_90 [Arabidopsis thaliana] gb|AAK91482.1| AT5g25080/T11H3_90 [Arabidopsis thaliana] gb|AAM64957.1| unknown [Arabidopsis thaliana] gb|AED93397.1| Sas10/Utp3/C1D family protein [Arabidopsis thaliana]		0.331497	8.5369	3.38367	0.00897179	0.0787146	-2.88827
16463	Contig5728	sp_v3.0_unigene5728	AT5G11500.1	NP_196711.1	Coiled-coil domain-containing protein 25 n=4 Tax=Poaceae RepID=B4G0U8_MAIZE		0.374797	9.23633	3.38313	0.00897924	0.0787166	-2.88912
19330	AllPine_a_c28912	sp_v3.0_unigene101541	AT1G28250.1	NP_564302.1	Unassigned protein		-0.638914	7.49155	-3.38058	0.00901407	0.0789583	-2.89309
13186	AllPine_a_c15088	sp_v3.0_unigene96338			FFD_TFG domain containing protein		0.665397	6.98306	3.37998	0.00902233	0.0789672	-2.89403
26870	AllPine_a_rep_C118474	sp_v3.0_unigene145745	AT2G21430.1	NP_565512.1	Cysteine protease n=2 Tax=Vitis vinifera RepID=A9UFX8_VITVI		-0.608837	14.8109	-3.37824	0.00904631	0.0789906	-2.89675
28722	Contig20176	sp_v3.0_unigene20176			Transformer multi-domain protein		-0.582882	7.90551	-3.37905	0.00903505	0.0789906	-2.89547
30131	AllPine_a_rep_C98750	sp_v3.0_unigene139617			Unassigned protein		-0.491109	7.39937	-3.37815	0.00904755	0.0789906	-2.89689
4661	Contig11023	sp_v3.0_unigene11023	AT5G54160.1	NP_200227.1	O-methyltransferase n=3 Tax=Pinus RepID=O24287_PINRA		0.582722	7.05088	3.37767	0.00905403	0.0789906	-2.89762
37408	F5X2MQL01E3PQU	sp_v3.0_unigene53078	AT3G20490.1	NP_188685.2	uncharacterized protein [Arabidopsis thaliana] gb|AEE76387.1| uncharacterized protein [Arabidopsis thaliana]		0.235038	7.35988	3.37698	0.00906364	0.0790111	-2.89871
33733	Contig18771	sp_v3.0_unigene18771	AT1G02870.1	NP_563668.1	Nop16 domain containing protein		-0.62377	7.60547	-3.37595	0.00907783	0.0790222	-2.90031
32437	Contig2788	sp_v3.0_unigene2788	AT1G26110.1	NP_001154367.1	Protein binding protein, putative n=1 Tax=Ricinus communis RepID=B9SEH0_RICCO		-0.330822	8.17579	-3.37583	0.00907943	0.0790222	-2.90049
24768	Contig5866	sp_v3.0_unigene5866	AT1G71980.1	NP_177343.2	protease-associated and C3HC4-type RING finger domain-containing protein [Arabidopsis thaliana] gb|AAL38826.1| unknown protein [Arabidopsis thaliana] gb|AAM91777.1| unknown protein [Arabidopsis thaliana] gb|AEE35260.1| protease-associated and C3HC4-type RING finger domain-containing protein [Arabidopsis thaliana]		-0.894646	8.86286	-3.37215	0.00913054	0.0792048	-2.90625
30562	Contig37559	sp_v3.0_unigene37559	AT5G49400.1	NP_199751.2	Zinc finger protein, putative n=1 Tax=Ricinus communis RepID=B9RZN5_RICCO		-0.67384	7.26874	-3.37256	0.00912479	0.0792048	-2.9056
6395	Contig11550	sp_v3.0_unigene11550	AT2G38800.1	NP_181414.1	pathogen-induced calmodulin-binding protein [Phaseolus vulgaris]		-0.483208	8.84963	-3.36989	0.00916203	0.0792048	-2.90978
24704	Contig25328	sp_v3.0_unigene25328	AT5G43822.1	NP_001154759.1	Unassigned protein		-0.472892	7.77041	-3.36961	0.00916588	0.0792048	-2.91021
22461	Contig8925	sp_v3.0_unigene8925	AT1G67230.1	NP_176892.1	Nuclear matrix constituent-like protein 1 n=1 Tax=Cucumis melo subsp. melo RepID=E5GCT1_CUCME		-0.386158	7.66679	-3.37204	0.00913196	0.0792048	-2.90641
33496	Contig8707	sp_v3.0_unigene8707	AT1G07840.2	NP_973785.1	Sas10/Utp3/C1D family [Arabidopsis thaliana] ref|NP_973785.1| Sas10/Utp3/C1D family [Arabidopsis thaliana] gb|AAL07174.1| unknown protein [Arabidopsis thaliana] gb|AAM14129.1| unknown protein [Arabidopsis thaliana] dbj|BAH19815.1| AT1G07840 [Arabidopsis thaliana] gb|AEE28190.1| Sas10/Utp3/C1D family [Arabidopsis thaliana] gb|AEE28191.1| Sas10/Utp3/C1D family [Arabidopsis thaliana]		-0.24183	7.69841	-3.36977	0.00916361	0.0792048	-2.90995
35436	Contig8056	sp_v3.0_unigene8056	AT2G44640.1	NP_566021.1	Unassigned protein		-0.237373	9.49317	-3.3721	0.00913114	0.0792048	-2.90631
23872	Contig18227	sp_v3.0_unigene18227	AT4G24620.1	NP_194193.2	Glucose-6-phosphate isomerase n=1 Tax=Picea sitchensis RepID=B8LKU0_PICSI		0.286361	7.7087	3.37163	0.00913769	0.0792048	-2.90705
23862	Contig8221	sp_v3.0_unigene8221	AT3G16690.1	NP_188291.2	nodulin MtN3-like protein [Arabidopsis thaliana] sp|Q9LUR4.1|SWT16_ARATH RecName: Full=Bidirectional sugar transporter SWEET16; Short=AtSWEET16 dbj|BAB02761.1| cytochrome c oxidoreductase-like [Arabidopsis thaliana] gb|AAQ65151.1| At3g16690 [Arabidopsis thaliana] dbj|BAD95254.1| MtN3-like protein [Arabidopsis thaliana] gb|AEE75852.1| nodulin MtN3-like protein [Arabidopsis thaliana]		0.934683	8.57691	3.36966	0.00916521	0.0792048	-2.91013
38506	AllPine_a_rep_C65157	sp_v3.0_unigene126695	AT1G13820.1	NP_172837.1	alpha/beta-hydrolase-like protein [Arabidopsis thaliana] gb|AAS99680.1| At1g13820 [Arabidopsis thaliana] gb|AAT41824.1| At1g13820 [Arabidopsis thaliana] dbj|BAF01153.1| hypothetical protein [Arabidopsis thaliana] gb|AEE29072.1| alpha/beta-hydrolase-like protein [Arabidopsis thaliana]		0.315282	7.61895	3.36873	0.00917811	0.0792476	-2.91157
16197	Contig37534	sp_v3.0_unigene37534	AT3G04550.1	NP_566230.1	Unassigned protein		-0.622171	11.3734	-3.36629	0.00921228	0.0793274	-2.91538
962	AC_Euler_7604	sp_v3.0_unigene210455	AT1G78340.1	NP_177956.1	Tau class glutathione S-transferase n=3 Tax=Pinus RepID=Q4PNY9_PINTB		-0.506567	7.71637	-3.36599	0.00921649	0.0793274	-2.91585
40677	Contig12576	sp_v3.0_unigene12576	AT4G26300.1	NP_194360.1	Arginyl-tRNA synthetase, class Ic [Arabidopsis thaliana] emb|CAB11468.1| arginyl-tRNA synthetase [Arabidopsis thaliana] emb|CAB38959.1| arginyl-tRNA synthetase [Arabidopsis thaliana] emb|CAB79485.1| arginyl-tRNA synthetase [Arabidopsis thaliana] gb|AEE85182.1| Arginyl-tRNA synthetase, class Ic [Arabidopsis thaliana]		-0.380318	7.49631	-3.36632	0.0092119	0.0793274	-2.91534
23722	Contig20616	sp_v3.0_unigene20616	AT1G08480.1	NP_563819.1	Unassigned protein		-0.340185	7.1393	-3.3669	0.00920372	0.0793274	-2.91443
15061	GD4IA4403GABO3	sp_v3.0_unigene78840	AT1G13900.1	NP_172843.1	Unassigned protein		-0.624366	7.65238	-3.36514	0.00922846	0.0793677	-2.91718
4916	CL1Contig335	sp_v3.0_unigene38302			unclassified		0.494182	9.61807	3.36391	0.00924574	0.0794535	-2.9191
37117	Contig6569	sp_v3.0_unigene6569	AT5G13800.2	NP_850815.1	[R] COG0596 Predicted hydrolases or acyltransferases (alpha/beta hydrolase superfamily)		-1.52917	9.75419	-3.36037	0.00929579	0.0796266	-2.92463
17414	HA8LWWM01C95OH	sp_v3.0_unigene163347	AT3G02910.1	NP_566187.1	Unassigned protein		-0.768919	9.1366	-3.35875	0.00931881	0.0796266	-2.92716
42994	Contig7499	sp_v3.0_unigene7499	AT5G38840.1	NP_198700.2	SMAD/FHA domain-containing protein [Arabidopsis thaliana] dbj|BAE98604.1| kanadaptin - like protein [Arabidopsis thaliana] gb|AED94365.1| SMAD/FHA domain-containing protein [Arabidopsis thaliana]		-0.449145	7.39315	-3.35836	0.00932438	0.0796266	-2.92777
15684	Contig239	sp_v3.0_unigene239	AT3G27320.1	NP_189367.1	Probable carboxylesterase 11 n=2 Tax=Arabidopsis RepID=CXE11_ARATH		-0.381198	7.55032	-3.3615	0.00927975	0.0796266	-2.92286
38116	AllPine_a_c46821	sp_v3.0_unigene112779			Unassigned protein		0.330821	7.24265	3.35913	0.00931337	0.0796266	-2.92656
2982	AllPine_b_rep_C57716	sp_v3.0_unigene203891			Unassigned protein		0.476956	7.46178	3.36019	0.00929833	0.0796266	-2.92491
19073	Contig8625	sp_v3.0_unigene8625	AT5G13090.1	NP_568285.1	Unassigned protein		0.645833	10.9597	3.36127	0.00928306	0.0796266	-2.92322
15040	Contig4413	sp_v3.0_unigene4413	AT4G26370.1	NP_567745.1	antitermination NusB domain-containing protein [Arabidopsis thaliana] gb|AAK96755.1| putative protein [Arabidopsis thaliana] gb|AAP42720.1| At4g26370 [Arabidopsis thaliana] gb|AEE85189.1| antitermination NusB domain-containing protein [Arabidopsis thaliana]		0.836263	9.50753	3.35984	0.00930324	0.0796266	-2.92545
34955	AllPine_a_rep_C81241	sp_v3.0_unigene129805	AT3G55760.1	NP_191135.1	Unassigned protein		0.521151	7.63533	3.35783	0.00933179	0.0796274	-2.92859
16665	Contig16463	sp_v3.0_unigene16463	AT1G14360.1	NP_563949.1	UDP-galactose transporter 3 [Arabidopsis thaliana] gb|AAF43936.1|AC012188_13 Contains similarity to UDP-galactose transporter from Homo sapiens gi|2136347. ESTs gb|AI992640, gb|W43266 come from this gene [Arabidopsis thaliana] gb|AAG48813.1|AF332450_1 unknown protein [Arabidopsis thaliana] gb|AAL24424.1| Unknown protein [Arabidopsis thaliana] gb|AAM47918.1| unknown protein [Arabidopsis thaliana] …		-0.418417	7.28173	-3.35529	0.009368	0.0798738	-2.93256
21447	Contig12275	sp_v3.0_unigene12275	AT5G20350.1	NP_197535.2	S-acyltransferase TIP1 [Arabidopsis thaliana] sp|Q52T38.1|ZDH22_ARATH RecName: Full=S-acyltransferase TIP1; AltName: Full=Ankyrin repeat-containing S-palmitoyltransferase; AltName: Full=Palmitoyltransferase TIP1; AltName: Full=Protein TIP GROWTH DEFECTIVE 1; AltName: Full=Zinc finger DHHC domain-containing protein TIP1 gb|AAX89384.1| ankryin repeat S-palmitoyl transferase [Arabidopsis thaliana] d…		-0.441466	7.67471	-3.35461	0.00937779	0.0798947	-2.93363
34595	Contig969	sp_v3.0_unigene969	AT1G46264.1	NP_175142.1	Heat shock transcription factor (HSF) [Glycine max]		-0.304917	8.32675	-3.35387	0.0093884	0.0799225	-2.93478
36014	Contig17368	sp_v3.0_unigene17368	AT5G56550.1	NP_200466.1	Unassigned protein		0.754872	8.8916	3.3525	0.00940792	0.0800261	-2.93691
21020	Contig3761	sp_v3.0_unigene3761	AT2G30470.1	NP_850146.1	Transcription factor, putative n=1 Tax=Ricinus communis RepID=B9SRS4_RICCO		-0.257153	7.9724	-3.35199	0.00941535	0.0800268	-2.93772
17418	AllPine_a_c28459	sp_v3.0_unigene101415	AT3G55760.1	NP_191135.1	Unassigned protein		0.352049	7.2245	3.35142	0.00942344	0.080033	-2.9386
495	Contig14129	sp_v3.0_unigene14129	AT1G76390.1	NP_177765.1	E3 ubiquitin ligase PUB14, putative n=1 Tax=Ricinus communis RepID=B9SMT5_RICCO		-0.300055	8.03922	-3.34889	0.00945986	0.0802173	-2.94255
13336	Contig18427	sp_v3.0_unigene18427	AT1G18250.2	NP_173261.1	thaumatin-like protein [Arabidopsis thaliana] prf||2106421A thaumatin-like protein		0.928897	9.48892	3.34933	0.00945361	0.0802173	-2.94188
10752	Contig988	sp_v3.0_unigene988	AT4G18230.1	NP_193557.2	UDP-N-acetylglucosamine transferase subunit ALG14, related n=1 Tax=Medicago truncatula RepID=Q2HUA0_MEDTR		-0.46315	9.15453	-3.34804	0.00947214	0.0802589	-2.94388
40939	GG46A6U02FT24N	sp_v3.0_unigene71270	AT4G24040.1	NP_194135.1	trehalase 1 GMTRE1 [Glycine max]		-0.569581	8.54061	-3.34604	0.00950113	0.0804419	-2.94701
44688	Contig3245	sp_v3.0_unigene3245	AT3G15430.1	NP_566512.1	[DZ] COG5184 Alpha-tubulin suppressor and related RCC1 domain-containing proteins		0.614515	7.12097	3.34515	0.00951409	0.080489	-2.94841
15256	Contig35020	sp_v3.0_unigene35020	AT4G12910.1	NP_193027.5	wound-inducible carboxypeptidase [Solanum lycopersicum]		-0.988656	7.94215	-3.34287	0.00954715	0.0805185	-2.95196
22609	HA8LWWM01D9NX6	sp_v3.0_unigene161713			NADH-ubiquinone oxidoreductase chain 1 n=1 Tax=Cycas taitungensis RepID=B0BLG1_CYCTA		-0.538947	8.6941	-3.34289	0.00954688	0.0805185	-2.95193
16708	Contig8495	sp_v3.0_unigene8495	AT4G17500.1	NP_567530.4	ERF transcription factor n=1 Tax=Solanum tuberosum RepID=A4ZX83_SOLTU		0.353844	7.29778	3.34306	0.00954444	0.0805185	-2.95167
16736	Contig6980	sp_v3.0_unigene6980	AT1G01500.1	NP_563628.1	Erythronate-4-phosphate dehydrogenase-like protein [Arabidopsis thaliana] sp|Q8GUH2.1|Y1015_ARATH RecName: Full=Uncharacterized protein At1g01500 gb|AAO00871.1| expressed protein [Arabidopsis thaliana] gb|AAP42737.1| At1g01500 [Arabidopsis thaliana] dbj|BAE99186.1| hypothetical protein [Arabidopsis thaliana] gb|AEE27297.1| Erythronate-4-phosphate dehydrogenase-like protein [Arabidopsis thaliana]		0.658143	7.70289	3.34439	0.00952506	0.0805185	-2.94959
13468	Contig7544	sp_v3.0_unigene7544			Unassigned protein		-0.404611	8.05563	-3.3422	0.00955703	0.0805394	-2.95302
14067	F585NNT02J0R9C	sp_v3.0_unigene82380			unclassified		0.337357	7.56544	3.34161	0.00956561	0.0805494	-2.95394
39502	Contig630	sp_v3.0_unigene630	AT3G30390.1	NP_001030795.1	Amino acid transporter, putative n=1 Tax=Ricinus communis RepID=B9T738_RICCO		-0.806012	8.49351	-3.34074	0.00957823	0.0805814	-2.95529
30330	Contig37678	sp_v3.0_unigene37678	AT1G78620.2	NP_565184.1	[S] COG1836 Predicted membrane protein		0.333002	9.63384	3.34033	0.00958421	0.0805814	-2.95593
39332	Contig4261	sp_v3.0_unigene4261			Unassigned protein		1.51877	8.05396	3.33841	0.00961245	0.0807564	-2.95894
35684	Contig31202	sp_v3.0_unigene31202	AT2G39020.1	NP_181435.1	Tyramine N-feruloyltransferase 4/11, putative n=1 Tax=Ricinus communis RepID=B9T0B8_RICCO		0.290611	9.32523	3.3368	0.00963602	0.0808921	-2.96145
27922	Contig5721	sp_v3.0_unigene5721	AT3G56460.1	NP_191205.1	GroES-like zinc-binding alcohol dehydrogenase-like protein [Arabidopsis thaliana] emb|CAB88049.1| quinone reductase-like protein [Arabidopsis thaliana] gb|AAN41337.1| putative quinone reductase [Arabidopsis thaliana] dbj|BAD94498.1| quinone reductase-like protein [Arabidopsis thaliana] gb|AEE79524.1| GroES-like zinc-binding alcohol dehydrogenase-like protein [Arabidopsis thaliana]		-0.573708	8.7665	-3.33489	0.00966424	0.0809417	-2.96444
21751	Contig10084	sp_v3.0_unigene10084	AT2G03500.1	NP_027544.1	myb family transcription factor [Arabidopsis thaliana] gb|AAL31188.1| At2g03500/T4M8.7 [Arabidopsis thaliana] gb|AAD17450.2| expressed protein [Arabidopsis thaliana] gb|AAM91460.1| At2g03500/T4M8.7 [Arabidopsis thaliana] dbj|BAD95340.1| hypothetical protein [Arabidopsis thaliana] gb|AEC05707.1| myb family transcription factor [Arabidopsis thaliana]		0.300509	7.15472	3.33489	0.00966416	0.0809417	-2.96444
23264	Contig30104	sp_v3.0_unigene30104	AT5G64040.2	NP_201209.1	Photosystem I reaction center subunit n=1 Tax=Nicotiana tabacum RepID=D2K7Z2_TOBAC		0.662643	15.2349	3.33578	0.00965105	0.0809417	-2.96305
19171	HA8LWWM01EU6UB	sp_v3.0_unigene160389			Unassigned protein		0.329808	7.1118	3.33294	0.00969309	0.0810635	-2.9675
36546	GD4IA4404IQICW	sp_v3.0_unigene78878			Xylem serine proteinase 1, putative n=1 Tax=Ricinus communis RepID=B9S8H8_RICCO		0.509565	7.32147	3.33239	0.00970111	0.0810635	-2.96834
7608	Contig33248	sp_v3.0_unigene33248	AT4G38620.1	NP_195574.1	R2R3-MYB transcription factor MYB5 n=1 Tax=Picea glauca RepID=A5JYE9_PICGL		0.817986	8.44814	3.33268	0.00969692	0.0810635	-2.9679
16986	Contig6613	sp_v3.0_unigene6613	AT5G42610.1	NP_199075.1	DUF607 domain containing protein		-1.22807	7.69491	-3.33134	0.00971667	0.0811312	-2.96998
23909	Contig6227	sp_v3.0_unigene6227	AT4G12290.1	NP_192966.5	Primary amine oxidase n=1 Tax=Picea sitchensis RepID=C0PRF7_PICSI		-1.27306	9.35512	-3.3304	0.00973064	0.0811856	-2.97146
1271	CL6226Contig1	sp_v3.0_unigene49899			Feline leukemia virus subgroup A receptor n=6 Tax=Eutheria RepID=B7U654_PIG		-0.264199	7.61952	-3.32955	0.0097434	0.0811882	-2.9728
21390	F51TW9002GIEF9	sp_v3.0_unigene55295			Polyprotein n=2 Tax=Primula vulgaris RepID=A5X2S4_9ERIC		0.448349	9.50228	3.32938	0.00974587	0.0811882	-2.97306
34320	Contig6718	sp_v3.0_unigene6718	AT4G32940.1	NP_195020.1	Legumain/vacuolar processing enzyme n=1 Tax=Papaver rhoeas RepID=E3PQU2_9MAGN		-0.536131	7.98258	-3.32723	0.00977788	0.0813725	-2.97641
39618	Contig8019	sp_v3.0_unigene8019	AT5G54380.1	NP_200249.1	Receptor-like kinase n=1 Tax=Marchantia polymorpha RepID=A7VM23_MARPO		-0.289897	7.20352	-3.3269	0.00978293	0.0813725	-2.97694
3374	AllPine_a_c31355	sp_v3.0_unigene102350			unclassified		-0.334417	7.19501	-3.32387	0.00982832	0.0816743	-2.98168
43130	AllPine_a_rep_C110483	sp_v3.0_unigene143309	AT4G11220.1	NP_192861.1	reticulon-like protein B2 [Arabidopsis thaliana] sp|Q9SUT9.1|RTNLB_ARATH RecName: Full=Reticulon-like protein B2; Short=AtRTNLB2; AltName: Full=VirB2-interacting protein 2 emb|CAB51406.1| putative protein [Arabidopsis thaliana] emb|CAB81223.1| putative protein [Arabidopsis thaliana] gb|AAK59408.1| unknown protein [Arabidopsis thaliana] gb|AAK82535.1| AT4g11220/F8L21_10 [Arabidopsis thaliana] gb|A…		0.252643	7.80767	3.32254	0.00984821	0.0816743	-2.98375
22149	AllPine_a_rep_C100674	sp_v3.0_unigene140495	AT1G42970.1	NP_174996.1	glyceraldehyde-3-phosphate dehydrogenase B subunit [Glycine max]		0.319168	11.5511	3.32248	0.00984922	0.0816743	-2.98386
3855	TAll_8m_euler_7358	sp_v3.0_unigene209652			Unassigned protein		0.525498	7.80779	3.32335	0.00983612	0.0816743	-2.98249
31511	Contig1216	sp_v3.0_unigene1216	AT5G24650.1	NP_197853.1	Protein translocase, putative n=1 Tax=Ricinus communis RepID=B9S0U8_RICCO		-0.502416	8.64192	-3.32007	0.00988555	0.0819131	-2.98762
32168	Contig37671	sp_v3.0_unigene37671	AT2G45660.1	NP_182090.1	Putative MADS box transcription factor PrMADS9 n=1 Tax=Pinus radiata RepID=O24487_PINRA		-0.388801	11.451	-3.31841	0.00991069	0.0819372	-2.99022
28104	AllPine_a_c25106	sp_v3.0_unigene100231	AT3G48050.1	NP_190388.2	Med26 domain containing protein		-0.325071	7.34948	-3.31838	0.00991103	0.0819372	-2.99026
40389	Contig5727	sp_v3.0_unigene5727	AT2G38270.1	NP_565885.1	monothiol glutaredoxin-S16 [Arabidopsis thaliana] sp|Q8H7F6.2|GRS16_ARATH RecName: Full=Monothiol glutaredoxin-S16, chloroplastic; Short=AtGrxS16; AltName: Full=CAXIP1-like protein; Flags: Precursor gb|AAC27175.1| expressed protein [Arabidopsis thaliana] dbj|BAC42106.1| unknown protein [Arabidopsis thaliana] gb|AAO19648.1| CAXIP1-like protein [Arabidopsis thaliana] gb|AAO50507.1| unknown protein …		0.532537	10.1263	3.31862	0.00990746	0.0819372	-2.98989
25519	Contig11305	sp_v3.0_unigene11305	AT3G50685.1	NP_566937.1	Unassigned protein		0.902026	9.35575	3.31778	0.00992024	0.0819511	-2.99121
19455	Contig21031	sp_v3.0_unigene21031	AT3G15140.1	NP_566502.1	Histone mRNA exonuclease 1 n=3 Tax=Andropogoneae RepID=B6THB1_MAIZE		-0.308759	7.54625	-3.31552	0.00995451	0.0821719	-2.99474
1077	AllPine_a_c3272	sp_v3.0_unigene93652	AT5G66360.2	NP_975003.1	Ribosomal RNA adenine dimethylase family protein [Arabidopsis thaliana] dbj|BAB10912.1| dimethyladenosine transferase-like protein [Arabidopsis thaliana] gb|AED98204.1| Ribosomal RNA adenine dimethylase family protein [Arabidopsis thaliana]		0.310977	7.61744	3.31499	0.00996263	0.0821766	-2.99557
14831	Contig17125	sp_v3.0_unigene17125	AT2G32520.1	NP_180811.1	carboxymethylenebutenolidase [Arabidopsis thaliana] gb|AAC25934.1| putative carboxymethylenebutenolidase [Arabidopsis thaliana] gb|AAP21224.1| At2g32520 [Arabidopsis thaliana] dbj|BAE99670.1| putative carboxymethylenebutenolidase [Arabidopsis thaliana] gb|AEC08696.1| carboxymethylenebutenolidase [Arabidopsis thaliana]		-1.22278	10.8949	-3.31292	0.00999415	0.0823318	-2.99881
25904	AllPine_a_c60349	sp_v3.0_unigene123874	AT5G54780.1	NP_200289.2	RAB GTPase activator		-0.327793	7.72508	-3.31254	0.00999993	0.0823318	-2.9994
12687	Contig24306	sp_v3.0_unigene24306	AT4G36720.1	NP_195390.2	HVA22-like protein k [Arabidopsis thaliana] sp|Q6NLY8.1|HA22K_ARATH RecName: Full=HVA22-like protein k; Short=AtHVA22k gb|AAS76284.1| At4g36720 [Arabidopsis thaliana] gb|AEE86693.1| HVA22-like protein k [Arabidopsis thaliana]		-0.287382	10.4851	-3.31209	0.0100069	0.0823318	-3.00011
29820	Contig32882	sp_v3.0_unigene32882	AT5G42510.1	NP_199066.1	Dirigent-like protein n=2 Tax=Picea sitchensis RepID=A6YQZ9_PICSI		0.794684	7.45301	3.31177	0.0100117	0.0823318	-3.0006
44590	Contig15686	sp_v3.0_unigene15686	AT1G20990.1	NP_173523.1	pfam03107, C1_2, C1 domain		0.639371	7.96624	3.31087	0.0100255	0.0823833	-3.00201
38443	Contig5685	sp_v3.0_unigene5685	AT4G21660.2	NP_001190789.1	Splicing factor 3B subunit 2 n=3 Tax=Arabidopsis RepID=F4JJM1_ARATH		0.341074	7.50526	3.30996	0.0100395	0.0824357	-3.00344
6503	Contig5196	sp_v3.0_unigene5196			putative bZIP transcription factor [Oryza sativa Japonica Group] dbj|BAG93307.1| unnamed protein product [Oryza sativa Japonica Group] gb|EEE63718.1| hypothetical protein OsJ_18536 [Oryza sativa Japonica Group]		0.498505	8.87437	3.30716	0.0100827	0.0827281	-3.00783
4694	Contig28484	sp_v3.0_unigene28484	AT5G09380.1	NP_196500.1	RNA polymerase III RPC4 [Arabidopsis thaliana] emb|CAC05464.1| putative protein [Arabidopsis thaliana] gb|AED91384.1| RNA polymerase III RPC4 [Arabidopsis thaliana]		0.469433	8.10119	3.30421	0.0101283	0.0830397	-3.01245
9218	Contig2597	sp_v3.0_unigene2597	AT3G16620.1	NP_188284.1	Chloroplast protein import component Toc159 n=3 Tax=Pisum sativum RepID=Q9LKR1_PEA		-0.267187	7.63185	-3.29968	0.0101987	0.0835543	-3.01954
3679	Contig5189	sp_v3.0_unigene5189			Unassigned protein		0.355757	7.56229	3.29858	0.0102159	0.0836325	-3.02127
19520	Contig456	sp_v3.0_unigene456	AT1G56423.1	NP_001117508.1	Unassigned protein		0.283718	7.61643	3.29808	0.0102238	0.0836339	-3.02205
36276	Contig1765	sp_v3.0_unigene1765	AT1G13520.1	NP_172809.1	DUF1262 multi-domain protein		-1.19343	7.60758	-3.29679	0.010244	0.0836914	-3.02407
22390	Contig23356	sp_v3.0_unigene23356	AT1G20620.1	NP_973873.1	Catalase n=3 Tax=Picea sitchensis RepID=A9NUY8_PICSI		-1.16128	14.0145	-3.29665	0.0102462	0.0836914	-3.02429
7441	Contig11479	sp_v3.0_unigene11479	AT1G72880.2	NP_849880.1	survival protein SurE-like phosphatase/nucleotidase [Arabidopsis thaliana] ref|NP_849880.1| survival protein SurE-like phosphatase/nucleotidase [Arabidopsis thaliana] gb|AAP21183.1| At1g72880 [Arabidopsis thaliana] dbj|BAE99324.1| hypothetical protein [Arabidopsis thaliana] gb|AEE35385.1| survival protein SurE-like phosphatase/nucleotidase [Arabidopsis thaliana] gb|AEE35386.1| survival protein Su…		-0.523062	10.7881	-3.29553	0.0102637	0.0837087	-3.02604
32050	Contig12324	sp_v3.0_unigene12324	AT1G30330.2	NP_174323.1	auxin response factor 3 [Cucumis sativus]		0.321648	8.17153	3.29593	0.0102574	0.0837087	-3.02541
29213	Contig20685	sp_v3.0_unigene20685	AT4G29260.1	NP_194655.1	Putative acid phosphatase (Fragment) n=1 Tax=Pinus pinaster RepID=Q8RVJ4_PINPS		1.59662	11.0496	3.29412	0.010286	0.0838278	-3.02826
21413	F7QVD2L01BSGRR	sp_v3.0_unigene59478			Unassigned protein		0.343755	8.01582	3.29297	0.010304	0.0839115	-3.03004
10222	Contig10768	sp_v3.0_unigene10768	AT3G26618.1	NP_189295.3	Eukaryotic peptide chain release factor subunit 1-3 n=3 Tax=Spermatophyta RepID=ERF1Z_ARATH		-0.538384	7.23606	-3.29202	0.0103191	0.0839718	-3.03154
15945	Contig8962	sp_v3.0_unigene8962	AT4G32060.1	NP_194934.1	EF-hand, calcium binding motif-containing protein [Arabidopsis thaliana] emb|CAA16584.1| putative protein [Arabidopsis thaliana] emb|CAB79924.1| putative protein [Arabidopsis thaliana] gb|AAL59985.1| unknown protein [Arabidopsis thaliana] gb|AAM67515.1| unknown protein [Arabidopsis thaliana] gb|AEE85999.1| EF-hand, calcium binding motif-containing protein [Arabidopsis thaliana]		0.359934	9.20769	3.29053	0.0103426	0.0840999	-3.03386
32040	Contig12014	sp_v3.0_unigene12014	AT5G62790.2	NP_201085.1	1-deoxy-D-xylulose 5-phosphate reductoisomerase n=3 Tax=Pinaceae RepID=C6ZG57_PINTA		0.411396	7.6636	3.28977	0.0103546	0.0841352	-3.03506
30792	Contig5637	sp_v3.0_unigene5637	AT5G57740.1	NP_200582.3	ankyrin repeat-rich protein [Solanum tuberosum]		-0.364632	7.60685	-3.28846	0.0103754	0.0842412	-3.03711
16483	Contig5697	sp_v3.0_unigene5697	AT1G17220.1	NP_173165.1	Translation initiation factor IF-2 n=1 Tax=Ricinus communis RepID=B9T3K8_RICCO		-0.827634	9.01547	-3.28739	0.0103925	0.0842881	-3.03879
34290	Contig16938	sp_v3.0_unigene16938	AT4G32260.1	NP_194953.1	RecName: Full=ATP synthase subunit b', chloroplastic; AltName: Full=ATP synthase F(0) sector subunit b'; AltName: Full=ATPase subunit II; Flags: Precursor emb|CAA50520.1| CF(o)II ATP synthase subunit 9 [Spinacia oleracea]		0.461696	9.08491	3.28713	0.0103967	0.0842881	-3.0392
13971	Contig7853	sp_v3.0_unigene7853			Unassigned protein		0.894283	8.23955	3.28615	0.0104122	0.0843512	-3.04073
3804	Contig17380	sp_v3.0_unigene17380	AT1G44575.1	NP_973971.1	Metallothionein-like protein EMB30 n=6 Tax=Picea RepID=MT3_PICGL		-0.769239	15.2882	-3.28503	0.0104302	0.0843713	-3.04249
27337	AllPine_a_c8083	sp_v3.0_unigene94093	AT3G57670.1	NP_191326.1	TRANSPARENT TESTA 1 protein, putative n=1 Tax=Ricinus communis RepID=B9RIA2_RICCO		-0.253591	8.41849	-3.28525	0.0104267	0.0843713	-3.04215
43470	Contig28788	sp_v3.0_unigene28788			Ycf1 n=2 Tax=Pinus RepID=C3W2M9_PINPS		-0.487951	8.54867	-3.28358	0.0104534	0.0844967	-3.04477
11070	Contig30669	sp_v3.0_unigene30669			Unassigned protein		-0.87548	7.60024	-3.28019	0.0105079	0.0846278	-3.05008
26334	HIF1XHV02EU35X	sp_v3.0_unigene149566	AT3G04650.1	NP_566235.1	FAD/NAD(P)-binding oxidoreductase domain-containing protein [Arabidopsis thaliana] gb|AAF04895.1|AC011437_10 unknown protein [Arabidopsis thaliana] gb|AAK91359.1| AT3g04650/F7O18_13 [Arabidopsis thaliana] gb|AAO42761.1| At3g04650/F7O18_13 [Arabidopsis thaliana] gb|AEE74114.1| FAD/NAD(P)-binding oxidoreductase domain-containing protein [Arabidopsis thaliana]		0.273289	8.94388	3.28015	0.0105085	0.0846278	-3.05014
12413	Contig27997	sp_v3.0_unigene27997			PREDICTED: RING finger protein 183 isoform 4 [Pan troglodytes] ref|XP_001151188.1| PREDICTED: RING finger protein 183 isoform 2 [Pan troglodytes]		0.279948	7.62256	3.28182	0.0104816	0.0846278	-3.04752
19955	AllPine_a_c14176	sp_v3.0_unigene95971	AT2G29630.2	NP_001189634.1	putative thiamin biosynthesis protein [Oryza sativa Japonica Group]		0.734289	8.59766	3.28128	0.0104902	0.0846278	-3.04836
8330	Contig3779	sp_v3.0_unigene3779	AT1G47128.1	NP_564497.1	Pseudotzain n=3 Tax=Pinaceae RepID=Q40922_PSEMZ		2.12932	7.91495	3.2806	0.0105012	0.0846278	-3.04943
15530	Contig21311	sp_v3.0_unigene21311	AT4G34880.1	NP_195214.1	amidase, putative [Brassica oleracea]		0.449386	8.70229	3.27908	0.0105257	0.0847033	-3.05181
25971	Contig32558	sp_v3.0_unigene32558			DnaJ-like protein (Fragment) n=1 Tax=Glycine max RepID=Q8GSQ2_SOYBN		1.18556	7.8319	3.27857	0.0105339	0.084707	-3.05261
36457	Contig30306	sp_v3.0_unigene30306	AT3G51030.1	NP_190672.1	Thioredoxin H-type n=5 Tax=Picea RepID=TRXH_PICMA		-0.657907	8.27346	-3.27643	0.0105685	0.0849226	-3.05597
45003	Contig5553	sp_v3.0_unigene5553			Unassigned protein		0.887242	7.3943	3.27377	0.0106118	0.0852074	-3.06014
11498	GG46A6U01B2X7A	sp_v3.0_unigene69805			Unassigned protein		0.556949	9.02274	3.27308	0.010623	0.0852347	-3.06122
10389	AllPine_a_rep_C80825	sp_v3.0_unigene129608	AT2G28840.1	NP_001118406.1	Unassigned protein		-0.560017	8.403	-3.27048	0.0106655	0.0852612	-3.0653
819	Contig7655	sp_v3.0_unigene7655	AT5G27320.1	NP_198084.1	Putative GID1-like gibberellin receptor n=3 Tax=Pinaceae RepID=B0S4S2_PINTA		-0.439555	7.3985	-3.27137	0.010651	0.0852612	-3.06391
28732	G5KS2UX02IFSFD	sp_v3.0_unigene63886	AT3G02350.1	NP_566170.1	Glycosyltransferase QUASIMODO1, putative n=1 Tax=Ricinus communis RepID=B9SXT3_RICCO		-0.3369	7.08268	-3.2712	0.0106537	0.0852612	-3.06417
38242	Contig20934	sp_v3.0_unigene20934	AT3G06730.1	NP_187329.1	Thioredoxin (Fragment) n=1 Tax=Physcomitrella patens subsp. patens RepID=A9ST39_PHYPA		0.526713	11.5688	3.27171	0.0106453	0.0852612	-3.06337
13188	Contig7191	sp_v3.0_unigene7191	AT1G54520.1	NP_564660.1	DUF1517 domain containing protein		1.54102	7.26619	3.27081	0.0106602	0.0852612	-3.06479
8834	Contig18094	sp_v3.0_unigene18094	AT1G20930.1	NP_173517.1	Cyclin-dependent kinase B1-1 n=2 Tax=Oryza sativa RepID=CKB11_ORYSJ		0.749446	7.58374	3.26983	0.0106761	0.0852835	-3.06632
13144	G5KS2UX02G8PLG	sp_v3.0_unigene62146	AT3G03990.1	NP_566220.1	hydrolase [Platanus x acerifolia]		-0.543782	8.47449	-3.26655	0.0107299	0.0855879	-3.07146
44127	Contig13758	sp_v3.0_unigene13758	AT4G34150.1	NP_567956.1	calcium-dependent lipid-binding domain-containing protein [Arabidopsis thaliana] gb|AAL06551.1|AF412098_1 AT4g34150/F28A23_90 [Arabidopsis thaliana] gb|AAN31905.1| unknown protein [Arabidopsis thaliana] gb|AAT41866.1| At4g34150 [Arabidopsis thaliana] gb|AEE86334.1| calcium-dependent lipid-binding domain-containing protein [Arabidopsis thaliana]		-0.496307	8.55577	-3.26667	0.010728	0.0855879	-3.07127
19529	Contig6242	sp_v3.0_unigene6242	AT5G15080.1	NP_197012.1	serine/threonine protein kinase-like [Solanum tuberosum]		-0.297167	8.81628	-3.26365	0.0107778	0.0855984	-3.07601
19905	HA8LWWM01A28CV	sp_v3.0_unigene175430			Ax_dynein_light multi-domain protein		0.280279	7.40196	3.26362	0.0107784	0.0855984	-3.07607
10883	Contig35962	sp_v3.0_unigene35962			Unassigned protein		0.305186	8.99505	3.26457	0.0107626	0.0855984	-3.07457
11795	Contig6631	sp_v3.0_unigene6631	AT4G32330.1	NP_974659.1	Unassigned protein		0.625734	9.24334	3.2645	0.0107639	0.0855984	-3.07469
19692	HLKU4M004IVGFC	sp_v3.0_unigene169955			unclassified		1.03818	8.67167	3.26483	0.0107584	0.0855984	-3.07417
29430	Contig22870	sp_v3.0_unigene22870	AT3G63190.1	NP_567141.1	RecName: Full=Ribosome-recycling factor, chloroplastic; Short=RRF; AltName: Full=CpFrr; AltName: Full=RRFHCP; AltName: Full=Ribosome-releasing factor, chloroplastic; Flags: Precursor emb|CAB41419.1| chloroplast ribosome recycling factor protein [Spinacia oleracea]		1.40021	9.54813	3.26367	0.0107776	0.0855984	-3.07599
36866	Contig11365	sp_v3.0_unigene11365	AT3G44190.1	NP_190005.1	FAD/NAD(P)-binding oxidoreductase family protein [Arabidopsis thaliana] emb|CAB88427.1| putative protein [Arabidopsis thaliana] gb|AAM61214.1| unknown [Arabidopsis thaliana] gb|AAN72037.1| putative protein [Arabidopsis thaliana] gb|AAP37810.1| At3g44190 [Arabidopsis thaliana] gb|AEE77874.1| FAD/NAD(P)-binding oxidoreductase family protein [Arabidopsis thaliana]		-0.791266	8.37742	-3.2621	0.0108035	0.0857352	-3.07845
3039	AllPine_a_c23745	sp_v3.0_unigene99828	AT5G07920.1	NP_196409.1	diacylglycerol kinase [Arabidopsis thaliana]		-0.243497	7.51835	-3.26116	0.0108192	0.0857971	-3.07993
25361	Contig652	sp_v3.0_unigene652			Unassigned protein		-0.643216	7.82646	-3.25937	0.010849	0.0859083	-3.08274
40854	Contig2512	sp_v3.0_unigene2512	AT5G51430.1	NP_199956.1	golgi complex component-related protein [Arabidopsis thaliana] dbj|BAB09754.1| unnamed protein product [Arabidopsis thaliana] gb|AED96080.1| golgi complex component-related protein [Arabidopsis thaliana]		-0.301984	8.0125	-3.25965	0.0108443	0.0859083	-3.08229
40119	Contig28054	sp_v3.0_unigene28054	AT3G02950.1	NP_566189.1	Tho complex subunit 7/Mft1p [Arabidopsis thaliana] gb|AAF26964.1|AC018363_9 unknown protein [Arabidopsis thaliana] gb|AAL11590.1|AF424596_1 AT3g02950/F13E7_10 [Arabidopsis thaliana] gb|AAT41862.1| At3g02950 [Arabidopsis thaliana] gb|AEE73884.1| Tho complex subunit 7/Mft1p [Arabidopsis thaliana]		-0.712898	8.74608	-3.25703	0.010888	0.0861214	-3.0864
35542	Contig12271	sp_v3.0_unigene12271	AT3G10160.1	NP_187627.3	DHFS-FPGS homolog C [Arabidopsis thaliana] gb|AEE74866.1| DHFS-FPGS homolog C [Arabidopsis thaliana]		0.297288	7.47622	3.25681	0.0108917	0.0861214	-3.08676
21051	AllPine_a_rep_C104958	sp_v3.0_unigene141780	AT2G30600.5	NP_850151.1	Protein binding protein, putative n=1 Tax=Ricinus communis RepID=B9R8N1_RICCO		0.360069	10.6928	3.2552	0.0109185	0.0862708	-3.08927
43500	Contig26998	sp_v3.0_unigene26998			Unassigned protein		0.469461	7.49838	3.25366	0.0109445	0.0862939	-3.0917
30691	AllPine_b_c21006	sp_v3.0_unigene188341			Copia-type polyprotein, putative n=4 Tax=Arabidopsis thaliana RepID=Q9C739_ARATH		0.472193	7.44283	3.25441	0.0109318	0.0862939	-3.09051
33698	HLKU4M004I8KZZ	sp_v3.0_unigene172585			Totivirus_coat multi-domain protein		0.928148	11.0454	3.25361	0.0109453	0.0862939	-3.09176
19173	G5KS2UX02IJOIA	sp_v3.0_unigene63193	AT5G63860.1	NP_201191.1	HECT domain and RCC1-like domain-containing protein 2 n=2 Tax=Zea mays RepID=B6T6V0_MAIZE		-0.734396	7.30499	-3.2462	0.0110707	0.0870235	-3.10341
29758	Contig593	sp_v3.0_unigene593	AT2G28490.1	NP_180416.1	Vicilin-like storage protein n=1 Tax=Araucaria angustifolia RepID=Q8LKI7_9CONI		-0.63325	9.73929	-3.24398	0.0111085	0.0870235	-3.10689
42649	Contig28399	sp_v3.0_unigene28399			Unassigned protein		-0.355635	8.4144	-3.24638	0.0110676	0.0870235	-3.10312
38254	Contig18698	sp_v3.0_unigene18698	AT5G15350.1	NP_197039.1	Cu_bind_like domain containing protein		0.344992	9.14875	3.24417	0.0111053	0.0870235	-3.10659
34381	Contig29838	sp_v3.0_unigene29838	AT1G28150.1	NP_564301.1	Unassigned protein		0.412526	11.6631	3.24717	0.0110542	0.0870235	-3.10189
17257	Contig7056	sp_v3.0_unigene7056			Unassigned protein		0.472205	7.6719	3.24391	0.0111097	0.0870235	-3.107
40187	Contig6420	sp_v3.0_unigene6420	AT5G54890.1	NP_200300.1	CRS1_YhbY domain containing protein		0.477388	8.65253	3.24542	0.011084	0.0870235	-3.10463
24746	Contig9758	sp_v3.0_unigene9758	AT5G12960.1	NP_196800.2	DUF1680 domain containing protein		0.761851	9.55973	3.24565	0.0110801	0.0870235	-3.10427
16833	Contig18485	sp_v3.0_unigene18485	AT5G02540.1	NP_568102.1	Short-chain dehydrogenase/reductase family protein n=2 Tax=Arabidopsis RepID=D7LJU7_ARALL		0.935395	8.10157	3.24421	0.0111045	0.0870235	-3.10653
22756	Contig5464	sp_v3.0_unigene5464	AT1G58210.1	NP_176117.1	SMC_N multi-domain protein		0.30554	8.50634	3.24273	0.0111298	0.0870513	-3.10885
15253	AllPine_a_c16630	sp_v3.0_unigene97007	AT4G13885.1	NP_680682.1	3'-5' exonuclease-related protein n=1 Tax=Arabidopsis thaliana RepID=F4JTU8_ARATH		0.381498	7.04654	3.2423	0.0111373	0.0870513	-3.10953
37675	Contig11988	sp_v3.0_unigene11988	AT4G19390.1	NP_567583.1	UPF0114 domain containing protein		0.47485	8.9671	3.24241	0.0111353	0.0870513	-3.10935
36178	Contig446	sp_v3.0_unigene446	AT3G10770.1	NP_850556.1	R3h domain containing protein, putative n=1 Tax=Ricinus communis RepID=B9SG72_RICCO		-0.30173	7.38599	-3.23988	0.0111787	0.0872534	-3.11332
24739	AllPine_a_c62775	sp_v3.0_unigene125755			Unassigned protein		-0.278517	9.20104	-3.23986	0.0111791	0.0872534	-3.11336
9834	Contig18573	sp_v3.0_unigene18573	AT2G48130.1	NP_566126.1	Non-specific lipid-transfer protein n=2 Tax=Picea sitchensis RepID=A9NNU8_PICSI		1.31456	8.47593	3.23893	0.011195	0.0873147	-3.11481
9954	GD4IA4402EIKQ4	sp_v3.0_unigene75813	AT3G60245.1	NP_567096.1	60S ribosomal protein L37a-2 n=35 Tax=Embryophyta RepID=R37A2_ARATH		-0.41128	12.4504	-3.23839	0.0112044	0.0873253	-3.11567
33580	Contig10269	sp_v3.0_unigene10269	AT4G22530.1	NP_193984.1	S-adenosylmethionine-dependent methyltransferase, putative n=1 Tax=Ricinus communis RepID=B9SA12_RICCO		-1.11551	7.26254	-3.23601	0.0112455	0.087519	-3.11941
37046	Contig5090	sp_v3.0_unigene5090			unclassified		0.627934	10.3735	3.23555	0.0112534	0.087519	-3.12012
30453	Contig10965	sp_v3.0_unigene10965	AT5G22330.1	NP_197625.1	DNA helicase, TBP-interacting protein n=1 Tax=Physcomitrella patens subsp. patens RepID=A9RE67_PHYPA		1.22557	7.10362	3.23631	0.0112403	0.087519	-3.11893
6574	Contig5760	sp_v3.0_unigene5760	AT4G36190.1	NP_567998.3	Serine carboxypeptidase S28 family protein [Arabidopsis thaliana] gb|ABP88113.1| At4g36190 [Arabidopsis thaliana] gb|AEE86629.1| Serine carboxypeptidase S28 family protein [Arabidopsis thaliana]		-0.395762	10.8579	-3.23227	0.0113104	0.0878372	-3.12529
30519	Contig27577	sp_v3.0_unigene27577			DUF1677 domain containing protein		0.408844	7.70552	3.23247	0.0113068	0.0878372	-3.12496
25013	Contig17240	sp_v3.0_unigene17240	AT2G32060.1	NP_850181.1	40S ribosomal protein S12 n=4 Tax=Picea sitchensis RepID=A9NQ79_PICSI		-0.38293	7.48327	-3.22951	0.0113586	0.0881482	-3.12962
13136	Contig6868	sp_v3.0_unigene6868	AT1G03350.1	NP_563683.1	PREDICTED: similar to BSD domain-containing protein n=1 Tax=Vitis vinifera RepID=UPI000198335A		0.593331	6.90228	3.22826	0.0113804	0.0881921	-3.13159
26845	Contig20693	sp_v3.0_unigene20693	AT3G05540.1	NP_187205.4	Translationally-controlled tumor protein homolog n=4 Tax=Pinaceae RepID=TCTP_PSEMZ		1.55066	9.55337	3.22864	0.0113736	0.0881921	-3.13098
12112	Contig35064	sp_v3.0_unigene35064	AT1G78590.1	NP_177980.2	NADH kinase n=3 Tax=Andropogoneae RepID=B6TAB2_MAIZE		0.233955	7.40648	3.22714	0.0114	0.0882809	-3.13334
40060	Contig8634	sp_v3.0_unigene8634	AT4G33510.1	NP_195077.1	3-deoxy-D-arabino-heptulosonate-7-phosphate synthase 02 n=4 Tax=Vitis vinifera RepID=D0VBC5_VITVI		-0.393199	10.2255	-3.22666	0.0114083	0.0882828	-3.13409
8172	Contig3564	sp_v3.0_unigene3564			P-loop containing nucleoside triphosphate hydrolase-like protein [Arabidopsis thaliana] gb|AAG51680.1|AC010704_24 hypothetical protein; 83388-78455 [Arabidopsis thaliana] gb|AEE36001.1| P-loop containing nucleoside triphosphate hydrolase-like protein [Arabidopsis thaliana]		0.396154	7.10101	3.2259	0.0114217	0.0882857	-3.13528
19600	Contig28855	sp_v3.0_unigene28855	AT2G12646.1	NP_001031352.1	zinc-binding protein [Pisum sativum]		0.872712	7.41428	3.22572	0.0114249	0.0882857	-3.13557
27804	AllPine_b_rep_C54055	sp_v3.0_unigene202629			Unassigned protein		-0.702443	7.16696	-3.22514	0.0114351	0.0883019	-3.13648
15829	Contig2593	sp_v3.0_unigene2593	AT2G47680.1	NP_182290.1	ATP-dependent RNA helicase, putative n=1 Tax=Ricinus communis RepID=B9SAR2_RICCO		0.275485	7.1473	3.22345	0.011465	0.0884698	-3.13915
26570	Contig34290	sp_v3.0_unigene34290	AT4G28200.1	NP_194549.1	Hepatocellular carcinoma-associated antigen, putative n=1 Tax=Ricinus communis RepID=B9RXI9_RICCO		-0.329655	7.95944	-3.22111	0.0115064	0.0885497	-3.14282
21177	GD4IA4402EW4FC	sp_v3.0_unigene76098	AT1G12360.1		SNARE-interacting protein KEULE n=2 Tax=Arabidopsis RepID=KEULE_ARATH		-0.311039	7.72731	-3.22125	0.0115039	0.0885497	-3.1426
25567	Contig7022	sp_v3.0_unigene7022	AT3G52940.1	NP_566975.1	delta(14)-sterol reductase [Arabidopsis thaliana] sp|Q9LDR4.2|ERG24_ARATH RecName: Full=Delta(14)-sterol reductase; AltName: Full=C-14 sterol reductase; AltName: Full=Protein FACKEL; AltName: Full=Sterol C14-reductase gb|AAF82283.1|AF256536_1 sterol C-14 reductase FACKEL [Arabidopsis thaliana] gb|AAF82282.1| sterol C-14 reductase FACKEL [Arabidopsis thaliana] gb|AAF82768.1| C-14 sterol reductase …		-0.293904	7.19636	-3.22097	0.0115087	0.0885497	-3.14303
34361	CL101Contig1	sp_v3.0_unigene47730			Gag-pol polyprotein n=1 Tax=Silene latifolia RepID=E7BQD5_SILLA		0.40126	7.76181	3.22056	0.011516	0.0885497	-3.14368
31647	Contig22189	sp_v3.0_unigene22189	AT4G28706.4	NP_567816.1	Kinase, putative n=1 Tax=Ricinus communis RepID=B9T5V5_RICCO		0.784235	9.25372	3.22123	0.0115043	0.0885497	-3.14264
994	Contig37721	sp_v3.0_unigene37721	AT4G38350.2	NP_195548.6	Cholesterol transport protein n=1 Tax=Populus trichocarpa RepID=B9HPX9_POPTR		-0.538197	9.72821	-3.21946	0.0115356	0.0886381	-3.14542
27192	Contig35303	sp_v3.0_unigene35303	AT5G55040.1	NP_200315.2	Bromodomain-containing protein n=1 Tax=Ricinus communis RepID=B9SV90_RICCO		-0.361278	9.16787	-3.21786	0.011564	0.0886682	-3.14792
22791	G5KS2UX02G6KZF	sp_v3.0_unigene60896			Unassigned protein		0.296118	9.50786	3.21835	0.0115553	0.0886682	-3.14716
31203	Contig36534	sp_v3.0_unigene36534	AT5G24314.2	NP_680215.1	Unassigned protein		0.425288	10.6036	3.21818	0.0115583	0.0886682	-3.14742
10381	Contig5127	sp_v3.0_unigene5127	AT4G32870.1	NP_195013.1	Lachrymatory-factor synthase, putative n=1 Tax=Ricinus communis RepID=B9RKJ4_RICCO		-0.824339	10.2913	-3.21402	0.0116326	0.0890289	-3.15396
22352	Contig18496	sp_v3.0_unigene18496	AT1G63970.1	NP_850971.1	2-C-methyl-D-erythritol 2,4-cyclodiphosphate synthase n=1 Tax=Picea sitchensis RepID=C0PT53_PICSI		-0.743649	7.67607	-3.21363	0.0116396	0.0890289	-3.15458
18002	Contig17581	sp_v3.0_unigene17581	AT4G17510.1	NP_193484.1	ubiquitin C-terminal hydrolase 3 [Arabidopsis thaliana] dbj|BAC43488.1| putative carboxyl-terminal proteinase [Arabidopsis thaliana] gb|AAO63908.1| putative carboxyl-terminal proteinase [Arabidopsis thaliana] gb|AEE83905.1| ubiquitin C-terminal hydrolase 3 [Arabidopsis thaliana]		-0.288122	9.38419	-3.2134	0.0116437	0.0890289	-3.15494
7164	HLKU4M004JVORC	sp_v3.0_unigene172808			unclassified		1.00961	10.7475	3.21431	0.0116275	0.0890289	-3.15351
24938	GG46A6U01BC085	sp_v3.0_unigene84157			unclassified		0.432979	8.70595	3.21243	0.0116611	0.0890988	-3.15645
40748	Contig21405	sp_v3.0_unigene21405	AT1G69550.1	NP_564971.2	NBS-LRR disease resistance protein homologue n=2 Tax=Hordeum vulgare RepID=Q84KC6_HORVU		-1.04655	9.20596	-3.2098	0.0117086	0.0893364	-3.1606
11651	Contig5346	sp_v3.0_unigene5346	AT3G01120.1	NP_186761.1	Methionine gamma-lyase n=1 Tax=Haliangium ochraceum DSM 14365 RepID=D0LWD7_HALO1		0.941487	7.65847	3.21015	0.0117022	0.0893364	-3.16005
2017	Contig34554	sp_v3.0_unigene34554	AT3G51420.1	NP_190710.1	mucin-like protein [Oryza sativa Japonica Group] gb|AAP54868.1| Strictosidine synthase family protein, expressed [Oryza sativa Japonica Group] gb|EAZ16859.1| hypothetical protein OsJ_32333 [Oryza sativa Japonica Group]		-1.01153	8.1853	-3.20873	0.0117278	0.0893646	-3.16227
17962	Contig29839	sp_v3.0_unigene29839	AT1G52720.1	NP_564614.1	Unassigned protein		0.535453	7.22017	3.20868	0.0117287	0.0893646	-3.16235
13085	Contig19023	sp_v3.0_unigene19023			unclassified		-1.11878	7.28916	-3.20697	0.0117596	0.0894162	-3.16504
11302	Contig7415	sp_v3.0_unigene7415	AT3G01100.1	NP_186759.2	DUF221 domain containing protein		-0.252798	7.89263	-3.20695	0.0117601	0.0894162	-3.16508
27967	Contig27771	sp_v3.0_unigene27771	AT1G19330.3	NP_001077561.1	Unassigned protein		0.4559	7.45115	3.20729	0.0117539	0.0894162	-3.16454
9734	Contig16926	sp_v3.0_unigene16926	AT4G36910.1	NP_195409.1	cystathionine beta-synthase domain-containing protein [Arabidopsis thaliana] sp|O23193.2|CBSX1_ARATH RecName: Full=CBS domain-containing protein CBSX1, chloroplastic; AltName: Full=CBS domain-containing protein 2; Short=AtCDCP2; AltName: Full=Protein LOSS OF THE TIMING OF ET AND JA BIOSYNTHESIS 2; Short=AtLEJ2; Flags: Precursor emb|CAB16799.1| putative protein [Arabidopsis thaliana] emb|CAB80357.…		-0.806059	10.5167	-3.2063	0.0117718	0.0894428	-3.1661
16809	Contig13658	sp_v3.0_unigene13658	AT3G48380.3	NP_974402.1	Peptidase_C78 domain containing protein		-0.301141	7.92417	-3.20377	0.0118178	0.0896949	-3.17007
39526	Contig10253	sp_v3.0_unigene10253	AT3G05430.1	NP_187194.1	PWWP domain-containing protein n=1 Tax=Arabidopsis lyrata subsp. lyrata RepID=D7L3U3_ARALL		-0.259014	7.66988	-3.20357	0.0118215	0.0896949	-3.17039
4939	Contig4670	sp_v3.0_unigene4670	AT4G19170.1	NP_193652.1	Carotenoid cleavage dioxygenase 4a n=1 Tax=Citrus clementina RepID=A0SE35_9ROSI		-0.879058	7.12798	-3.19919	0.0119016	0.0898357	-3.17729
36939	Contig22544	sp_v3.0_unigene22544	AT4G27270.1	NP_194457.2	Flavoprotein wrbA, putative n=1 Tax=Ricinus communis RepID=B9SI05_RICCO		-0.462468	8.29634	-3.19881	0.0119085	0.0898357	-3.17788
3123	Contig5853	sp_v3.0_unigene5853	AT3G57880.1	NP_191347.1	calcium-dependent lipid-binding domain-containing plant phosphoribosyltransferase-like protein [Arabidopsis thaliana] emb|CAB67616.1| anthranilate phosphoribosyltransferase-like protein [Arabidopsis thaliana] gb|AEE79712.1| calcium-dependent lipid-binding domain-containing plant phosphoribosyltransferase-like protein [Arabidopsis thaliana]		-0.444294	9.99415	-3.19866	0.0119112	0.0898357	-3.17811
5762	Contig9393	sp_v3.0_unigene9393			Unassigned protein		-0.40362	7.80034	-3.20004	0.011886	0.0898357	-3.17595
25604	Contig36249	sp_v3.0_unigene36249			Unassigned protein		-0.357083	7.49589	-3.20042	0.0118791	0.0898357	-3.17535
21948	Contig36339	sp_v3.0_unigene36339	AT3G01160.1		Pre-rRNA-processing protein ESF1, putative		-0.317288	7.41259	-3.19827	0.0119184	0.0898357	-3.17872
31692	CL3Contig11	sp_v3.0_unigene40419			Unassigned protein		0.221282	7.19839	3.19918	0.0119018	0.0898357	-3.17731
39623	Contig7290	sp_v3.0_unigene7290	AT1G18870.1	NP_001154351.1	Isochorismate synthase n=1 Tax=Micromonas sp. RCC299 RepID=C1E747_MICSR		0.349244	7.69939	3.19805	0.0119225	0.0898357	-3.17908
17726	CL22274Contig1	sp_v3.0_unigene49474			unclassified		0.827076	7.85062	3.20109	0.0118668	0.0898357	-3.1743
4601	Contig17761	sp_v3.0_unigene17761			unclassified		0.841926	7.38503	3.20104	0.0118677	0.0898357	-3.17438
37905	Contig5471	sp_v3.0_unigene5471	AT1G13900.1	NP_172843.1	Nucleotide pyrophosphatase/phosphodiesterase, putative n=1 Tax=Ricinus communis RepID=B9RCW2_RICCO		-1.12595	9.50969	-3.19676	0.0119462	0.089952	-3.18111
22991	Contig34430	sp_v3.0_unigene34430	AT5G22820.2	NP_568423.1	Unassigned protein		0.367379	7.65769	3.19535	0.0119723	0.090086	-3.18333
40293	Contig3097	sp_v3.0_unigene3097	AT2G39450.1	NP_181477.1	Metal tolerance protein 5 n=4 Tax=Poaceae RepID=MTP5_ORYSJ		-0.294891	11.2831	-3.19127	0.0120479	0.090568	-3.18975
36051	CL200Contig1	sp_v3.0_unigene45961	AT2G17265.1	NP_179318.1	homoserine kinase [Arabidopsis thaliana]		0.55204	8.71432	3.19099	0.012053	0.090568	-3.19018
19292	Contig12997	sp_v3.0_unigene12997	AT1G07030.1	NP_172184.1	Mitochondrial carrier protein [Ribes nigrum]		-0.936213	11.0815	-3.18759	0.0121165	0.0907075	-3.19554
12734	Contig2754	sp_v3.0_unigene2754	AT3G17810.1	NP_188408.1	[F] COG0167 Dihydroorotate dehydrogenase		-0.853878	8.80363	-3.1868	0.0121313	0.0907075	-3.19678
11438	Contig591	sp_v3.0_unigene591	AT1G60990.1	NP_176295.3	aminomethyltransferase [Arabidopsis thaliana] ref|NP_001077748.1| aminomethyltransferase [Arabidopsis thaliana] ref|NP_001117522.1| aminomethyltransferase [Arabidopsis thaliana] dbj|BAD43247.1| unnamed protein product [Arabidopsis thaliana] gb|AEE33760.1| aminomethyltransferase [Arabidopsis thaliana] gb|AEE33761.1| aminomethyltransferase [Arabidopsis thaliana] gb|AEE33762.1| aminomethyltransferas…		-0.521965	7.60577	-3.18747	0.0121187	0.0907075	-3.19573
35862	Contig4184	sp_v3.0_unigene4184	AT4G35450.5	NP_849497.1	Ankyrin repeat domain protein, putative n=1 Tax=Ricinus communis RepID=B9RKV9_RICCO		-0.40195	7.68867	-3.18855	0.0120986	0.0907075	-3.19403
22828	Contig27755	sp_v3.0_unigene27755			Unassigned protein		0.283627	7.26741	3.18918	0.0120867	0.0907075	-3.19303
6615	Contig6119	sp_v3.0_unigene6119			Unassigned protein		0.320313	8.23977	3.18879	0.0120941	0.0907075	-3.19365
23228	Contig30722	sp_v3.0_unigene30722	AT2G41530.1	NP_181684.1	S-formylglutathione hydrolase [Arabidopsis thaliana] sp|Q8LAS8.2|SFGH_ARATH RecName: Full=S-formylglutathione hydrolase; Short=AtSFGH; AltName: Full=Esterase D gb|AAK55678.1|AF378875_1 At2g41530/T32G6.5 [Arabidopsis thaliana] gb|AAL38594.1|AF446861_1 At2g41530/T32G6.5 [Arabidopsis thaliana] gb|AAB84335.1| putative esterase D [Arabidopsis thaliana] gb|AAK73263.1| putative esterase D [Arabidopsis t…		0.694964	9.56936	3.18665	0.0121341	0.0907075	-3.19702
30281	Contig17905	sp_v3.0_unigene17905	AT4G34290.1	NP_195155.1	SWIb domain-containing protein [Solanum chacoense]		0.730861	8.97853	3.18643	0.0121382	0.0907075	-3.19736
35334	Contig16947	sp_v3.0_unigene16947	AT3G26740.1	NP_189308.1	Putative cytokinin-repressed protein n=1 Tax=Pinus pinaster RepID=Q8RVJ1_PINPS		-1.54406	10.466	-3.18473	0.0121701	0.0908831	-3.20004
407	Contig13895	sp_v3.0_unigene13895	AT1G32860.1	NP_174563.2	glucan endo-1,3-beta-glucosidase 11 [Arabidopsis thaliana] sp|Q8L868.1|E1311_ARATH RecName: Full=Glucan endo-1,3-beta-glucosidase 11; AltName: Full=(1->3)-beta-glucan endohydrolase 11; Short=(1->3)-beta-glucanase 11; AltName: Full=Beta-1,3-endoglucanase 11; Short=Beta-1,3-glucanase 11; Flags: Precursor gb|AAM53268.1| putative beta-1,3-glucanase precursor, putative [Arabidopsis thaliana] gb|AAN153…		0.624645	8.8858	3.182	0.0122215	0.0912045	-3.20433
21186	Contig6822	sp_v3.0_unigene6822	AT5G06410.1	NP_196259.2	molecular chaperone HscB [Arabidopsis thaliana] gb|AAM91610.1| putative protein [Arabidopsis thaliana] gb|AAN15384.1| putative protein [Arabidopsis thaliana] gb|AED91011.1| molecular chaperone HscB [Arabidopsis thaliana]		-0.804076	8.97511	-3.17858	0.0122862	0.0913858	-3.20972
12705	Contig6411	sp_v3.0_unigene6411	AT2G40760.1	NP_565940.1	rhodanese-like domain-containing protein [Arabidopsis thaliana] gb|ABF57279.1| At2g40760 [Arabidopsis thaliana] gb|AEC09874.1| rhodanese-like domain-containing protein [Arabidopsis thaliana]		-0.378161	8.66572	-3.17984	0.0122622	0.0913858	-3.20773
9616	G5KS2UX02G3Q18	sp_v3.0_unigene64176			unclassified		-0.342821	9.30434	-3.17806	0.0122961	0.0913858	-3.21054
27433	HA8LWWM01C5SP5	sp_v3.0_unigene176088			Novel protein (Fragment) n=2 Tax=Danio rerio RepID=Q1L949_DANRE		0.247319	7.21942	3.17825	0.0122925	0.0913858	-3.21024
37688	AllPine_a_c13764	sp_v3.0_unigene95817			unclassified		0.318615	7.12574	3.17907	0.0122769	0.0913858	-3.20895
30451	Contig34898	sp_v3.0_unigene34898	AT4G03280.1	NP_849295.1	Cytochrome b6-f complex iron-sulfur subunit n=2 Tax=Picea sitchensis RepID=A9NLM7_PICSI		0.742135	13.4134	3.1798	0.0122631	0.0913858	-3.2078
6536	Contig35083	sp_v3.0_unigene35083	AT4G03210.1	NP_192230.1	Xyloglucan endotransglucosylase/hydrolase protein 9, putative n=1 Tax=Ricinus communis RepID=B9S9N2_RICCO		0.746005	7.0837	3.17533	0.012348	0.0917084	-3.21483
9846	Contig19789	sp_v3.0_unigene19789	AT4G16110.1	NP_193346.4	response regulator 8 [Zea mays] dbj|BAB41137.1| response regulator 8 [Zea mays] gb|ACG47663.1| two-component response regulator ARR1 [Zea mays]		0.537191	8.18229	3.17415	0.0123706	0.0918137	-3.2167
39230	AllPine_a_c55898	sp_v3.0_unigene120205			DUF1298 domain containing protein		0.535432	7.14635	3.1733	0.0123869	0.091872	-3.21804
25539	AllPine_a_c45241	sp_v3.0_unigene111494			Unassigned protein		0.508953	8.67663	3.17274	0.0123975	0.0918887	-3.21892
27999	HA8LWWM01COAVL	sp_v3.0_unigene159798			unclassified		-1.51248	9.42307	-3.16992	0.0124516	0.0918986	-3.22335
11364	Contig17115	sp_v3.0_unigene17115	AT4G39090.1	NP_568052.1	Cysteine protease, putative n=1 Tax=Ricinus communis RepID=B9RHA4_RICCO		-0.885374	13.5718	-3.16556	0.0125359	0.0918986	-3.23023
18525	Contig17911	sp_v3.0_unigene17911	AT5G62420.1	NP_201048.1	aldo/keto reductase family protein [Arabidopsis thaliana] dbj|BAB11492.1| aldose reductase-like protein [Arabidopsis thaliana] gb|AAY78879.1| aldo/keto reductase family protein [Arabidopsis thaliana] gb|AED97606.1| aldo/keto reductase family protein [Arabidopsis thaliana]		-0.623028	7.69811	-3.16842	0.0124806	0.0918986	-3.22572
9265	AllPine_a_rep_C88092	sp_v3.0_unigene133088			Unassigned protein		-0.584486	11.7978	-3.17086	0.0124336	0.0918986	-3.22187
26221	Contig3833	sp_v3.0_unigene3833	AT5G16760.1	NP_197178.1	inositol phosphate kinase [Hordeum vulgare]		-0.53849	8.27237	-3.16737	0.0125008	0.0918986	-3.22737
19699	AllPine_a_rep_C92766	sp_v3.0_unigene135952	AT1G76690.1	NP_177795.1	12-oxophytodienoate reductase 2 n=2 Tax=Arabidopsis RepID=OPR2_ARATH		-0.450502	7.39269	-3.16522	0.0125424	0.0918986	-3.23075
23091	Contig11369	sp_v3.0_unigene11369	AT3G51840.1	NP_190752.1	Chain A, Short Chain Specific Acyl-Coa Oxidase From Arabidopsis Thaliana, Acx4 pdb|2IX6|B Chain B, Short Chain Specific Acyl-Coa Oxidase From Arabidopsis Thaliana, Acx4 pdb|2IX6|C Chain C, Short Chain Specific Acyl-Coa Oxidase From Arabidopsis Thaliana, Acx4 pdb|2IX6|D Chain D, Short Chain Specific Acyl-Coa Oxidase From Arabidopsis Thaliana, Acx4 pdb|2IX6|E Chain E, Short Chain Specific Acyl-Coa …		-0.367485	8.87284	-3.17119	0.0124272	0.0918986	-3.22135
5426	Contig29554	sp_v3.0_unigene29554	AT2G43780.1	NP_001154575.1	Unassigned protein		-0.312407	10.3652	-3.16865	0.012476	0.0918986	-3.22535
35522	GG46A6U01EZTW4	sp_v3.0_unigene69214	AT1G10310.1	NP_563866.1	[IQR] COG1028 Dehydrogenases with different specificities (related to short-chain alcohol dehydrogenases)		-0.240977	9.6637	-3.16977	0.0124545	0.0918986	-3.22359
18365	Contig29695	sp_v3.0_unigene29695	AT5G15770.1	NP_197081.1	glucose-6-phosphate acetyltransferase 1 [Arabidopsis thaliana] emb|CAC01776.1| acetyltransferase-like protein [Arabidopsis thaliana] gb|AED92203.1| glucose-6-phosphate acetyltransferase 1 [Arabidopsis thaliana]		0.27701	7.35893	3.16771	0.0124943	0.0918986	-3.22684
35816	Contig9863	sp_v3.0_unigene9863	AT2G13360.1	NP_849951.1	Serine-glyoxylate aminotransferase n=2 Tax=Liliopsida RepID=Q3S2I1_SPIPO		0.283462	13.7188	3.16852	0.0124786	0.0918986	-3.22556
24981	Contig30374	sp_v3.0_unigene30374	AT1G60660.1	NP_176265.1	cytochrome B5-like protein [Arabidopsis thaliana] gb|AAB71978.1| Putative Cytochrome B5 [Arabidopsis thaliana] gb|AAK83639.1| At1g60660/F8A5_18 [Arabidopsis thaliana] gb|AAM91405.1| At1g60660/F8A5_18 [Arabidopsis thaliana] gb|AEE33716.1| cytochrome B5-like protein [Arabidopsis thaliana]		0.311905	7.08652	3.1678	0.0124926	0.0918986	-3.2267
19110	HLKU4M003HD2W8	sp_v3.0_unigene166826			Unassigned protein		0.503027	7.38368	3.16611	0.0125253	0.0918986	-3.22936
10860	AllPine_a_c50436	sp_v3.0_unigene115713	AT5G66240.2	NP_851281.1	Histone H3 methyltransferase complex and RNA cleavage factor II complex, subunit SWD2 n=1 Tax=Physcomitrella patens subsp. patens RepID=A9RTB1_PHYPA		0.508022	7.89396	3.17188	0.012414	0.0918986	-3.22027
32807	Contig8021	sp_v3.0_unigene8021	AT1G21890.1	NP_173607.1	[GER] COG0697 Permeases of the drug/metabolite transporter (DMT) superfamily		0.60613	7.40268	3.16546	0.0125377	0.0918986	-3.23037
1588	Contig22529	sp_v3.0_unigene22529			EGF domain containing protein		0.639718	8.40296	3.16787	0.0124912	0.0918986	-3.22658
29220	Contig11360	sp_v3.0_unigene11360	AT3G19950.1	NP_188629.1	E3 ubiquitin-protein ligase RING1-like protein [Arabidopsis thaliana] sp|Q8LPN7.1|RNG1L_ARATH RecName: Full=E3 ubiquitin-protein ligase RING1-like; AltName: Full=RING finger protein 1 gb|AAM19951.1| AT3g19950/MPN9_19 [Arabidopsis thaliana] gb|AAN18152.1| At3g19950/MPN9_19 [Arabidopsis thaliana] gb|AEE76311.1| E3 ubiquitin-protein ligase RING1-like protein [Arabidopsis thaliana]		0.770946	8.18391	3.16655	0.0125167	0.0918986	-3.22867
6765	Contig28699	sp_v3.0_unigene28699	AT5G24710.1	NP_197859.4	Metallothio multi-domain protein		-0.262613	7.58741	-3.16451	0.0125563	0.0919384	-3.23188
11966	RooT_euler_14158	sp_v3.0_unigene210507			HC2 multi-domain protein		1.10175	7.46617	3.16407	0.0125647	0.0919387	-3.23257
26550	Contig19322	sp_v3.0_unigene19322	AT1G10500.1	NP_172520.1	Iron-sulfur assembly protein IscA, chloroplastic n=3 Tax=Arabidopsis RepID=ISCAP_ARATH		0.337704	12.3698	3.16246	0.012596	0.0920435	-3.2351
15382	Contig18224	sp_v3.0_unigene18224	AT3G47470.1	NP_190331.3	Lhca4 protein,Type 4 protein of light-harvesting complex of photosystem I n=5 Tax=Pinaceae RepID=Q07489_PINSY		0.453942	14.0377	3.16263	0.0125928	0.0920435	-3.23484
12164	Contig3407	sp_v3.0_unigene3407	AT4G30250.1	NP_194754.2	ATP binding protein, putative n=1 Tax=Ricinus communis RepID=B9REM7_RICCO		-0.596182	7.49883	-3.16101	0.0126242	0.0920647	-3.23738
10546	Contig33663	sp_v3.0_unigene33663	AT2G02100.1	NP_178319.1	Defensin n=1 Tax=Ginkgo biloba RepID=Q670N7_GINBI		-0.478351	7.29905	-3.1614	0.0126167	0.0920647	-3.23677
526	AllPine_b_c2890	sp_v3.0_unigene183058	AT1G05990.1	NP_172089.1	Calcium-binding protein n=1 Tax=Lotus japonicus RepID=Q9SCA1_LOTJA		-0.443748	7.30732	-3.16158	0.0126132	0.0920647	-3.23649
28740	Contig18598	sp_v3.0_unigene18598	AT5G21090.1	NP_197608.1	Leucine-rich repeat protein n=1 Tax=x Citrofortunella microcarpa RepID=Q84N26_9ROSI		-0.307851	9.98883	-3.16045	0.0126353	0.0920836	-3.23827
44502	Contig29878	sp_v3.0_unigene29878	AT5G49550.1	NP_568711.1	BLOC1_2 domain containing protein		0.553295	9.35756	3.15953	0.0126531	0.0921522	-3.23972
23602	Contig1428	sp_v3.0_unigene1428	AT1G35220.1	NP_174756.2	Unassigned protein		-0.383035	7.47349	-3.15658	0.0127111	0.0924504	-3.24437
27013	GG46A6U01ENTGV	sp_v3.0_unigene66742	AT5G26940.1	NP_851083.1	exonuclease family protein [Arabidopsis thaliana] ref|NP_851082.1| exonuclease family protein [Arabidopsis thaliana] ref|NP_851083.1| exonuclease family protein [Arabidopsis thaliana] ref|NP_974842.1| exonuclease family protein [Arabidopsis thaliana] dbj|BAD43034.1| unknown protein [Arabidopsis thaliana] gb|ABF85778.1| At5g26940 [Arabidopsis thaliana] gb|AED93629.1| exonuclease family protein [Ar…		0.475089	8.68976	3.15682	0.0127063	0.0924504	-3.24399
13663	AllPine_a_c24589	sp_v3.0_unigene100062	AT5G06260.1	NP_196244.1	TLD-domain containing nucleolar protein [Arabidopsis thaliana] dbj|BAB08948.1| unnamed protein product [Arabidopsis thaliana] gb|AAK92765.1| unknown protein [Arabidopsis thaliana] gb|AAM14101.1| unknown protein [Arabidopsis thaliana] gb|AED90992.1| TLD-domain containing nucleolar protein [Arabidopsis thaliana]		-0.529612	7.46604	-3.15392	0.0127635	0.092584	-3.24856
25034	Contig1819	sp_v3.0_unigene1819	AT5G27490.1	NP_198101.2	Yip1 integral membrane domain-containing protein [Arabidopsis thaliana] gb|AED93693.1| Yip1 integral membrane domain-containing protein [Arabidopsis thaliana]		-0.440002	7.99746	-3.15465	0.012749	0.092584	-3.24741
9817	GG46A6U02GIHXW	sp_v3.0_unigene71484			unclassified		-0.421349	9.85142	-3.1543	0.0127559	0.092584	-3.24796
41090	Contig30586	sp_v3.0_unigene30586	AT5G53940.1	NP_200205.1	yippee-like zinc-binding protein [Arabidopsis thaliana] sp|Q9FN32.1|YIPL7_ARATH RecName: Full=Protein yippee-like At5g53940 dbj|BAB10724.1| zinc-binding protein-like [Arabidopsis thaliana] gb|AAM63328.1| zinc-binding protein-like [Arabidopsis thaliana] dbj|BAD44301.1| zinc-binding protein-like [Arabidopsis thaliana] gb|ABD38914.1| At5g53940 [Arabidopsis thaliana] gb|AED96431.1| yippee-like zinc-b…		-0.297402	10.1971	-3.15449	0.0127522	0.092584	-3.24766
24897	Contig24355	sp_v3.0_unigene24355			DNA-directed RNA polymerase n=1 Tax=Physcomitrella patens subsp. patens RepID=A9RSV5_PHYPA		-0.453525	8.08522	-3.15293	0.012783	0.0926639	-3.25012
38006	Contig34176	sp_v3.0_unigene34176	AT2G45300.1	NP_182055.1	3-phosphoshikimate 1-carboxyvinyltransferase n=1 Tax=Fagus sylvatica RepID=Q30CZ8_FAGSY		-0.578683	10.8819	-3.15189	0.0128036	0.0927514	-3.25176
3780	Contig2331	sp_v3.0_unigene2331	AT1G08040.1	NP_001030994.1	Lysine ketoglutarate reductase trans-splicing related 1 n=3 Tax=Andropogoneae RepID=B6TPP1_MAIZE		-0.22578	9.35799	-3.1507	0.0128273	0.0928614	-3.25364
14792	Contig189	sp_v3.0_unigene189	AT5G43010.1	NP_199115.1	26S protease regulatory subunit 10B homolog A n=2 Tax=Arabidopsis RepID=PS10A_ARATH		-0.381678	7.37364	-3.15002	0.0128406	0.0928962	-3.2547
30129	Contig6685	sp_v3.0_unigene6685	AT5G43430.1	NP_199156.1	electron transfer flavoprotein beta-subunit-like [Arabidopsis thaliana]		-0.402027	7.20647	-3.14794	0.0128821	0.0930724	-3.25798
18555	HA8LWWM01A3R20	sp_v3.0_unigene164456			Retrotransposon protein, putative, Ty3-gypsy subclass n=1 Tax=Oryza sativa Japonica Group RepID=Q2QUB3_ORYSJ		0.376512	8.74361	3.14824	0.0128762	0.0930724	-3.25751
24095	CL8555Contig1	sp_v3.0_unigene44676	AT4G11650.1	NP_192902.1	Thaumatin-like protein n=1 Tax=Pinus taeda RepID=A5HIY3_PINTA		-2.14488	9.40169	-3.14667	0.0129074	0.0931872	-3.25998
16813	Contig8882	sp_v3.0_unigene8882	AT2G32830.1	NP_180842.1	Putative phosphate transporter n=1 Tax=Cryptomeria japonica RepID=Q1XG57_CRYJA		-1.6194	7.68516	-3.14629	0.0129151	0.0931872	-3.26059
28472	AllPine_a_c30951	sp_v3.0_unigene102239			ATP-binding cassette transporter, subfamily G, member 18, group PDR protein PpABCG18 n=1 Tax=Physcomitrella patens subsp. patens RepID=A9RYH8_PHYPA		-0.633661	7.30476	-3.14466	0.0129477	0.0932803	-3.26316
40284	Contig11455	sp_v3.0_unigene11455			unclassified		-0.616001	11.1636	-3.14351	0.0129708	0.0932803	-3.26497
23055	Contig5832	sp_v3.0_unigene5832	AT1G54140.1	NP_175816.1	transcription initiation factor TFIID subunit D7 [Arabidopsis thaliana] gb|AAD25788.1|AC006577_24 Similar to gb|U21858 transcription initiation factor TFIID 31KD subunit (TAFII32) from Homo sapiens [Arabidopsis thaliana] gb|AAF65406.1|AF238327_1 putative TATA binding protein associated factor 21kDa subunit [Arabidopsis thaliana] gb|AAM65438.1| transcriptional activation factor TAFII32, putative […		0.246946	7.77799	3.14364	0.0129681	0.0932803	-3.26476
37226	Contig2988	sp_v3.0_unigene2988			TPA_inf: WRKY transcription factor 37 [Oryza sativa (japonica cultivar-group)]		0.333177	7.0141	3.14515	0.0129379	0.0932803	-3.26239
26078	AllPine_a_c55781	sp_v3.0_unigene120106	AT3G55740.1	NP_191133.1	Amino acid transporter, putative n=1 Tax=Ricinus communis RepID=B9SWN5_RICCO		0.378076	8.01796	3.14379	0.0129652	0.0932803	-3.26453
41260	Contig11344	sp_v3.0_unigene11344			unclassified		0.551374	8.63894	3.1401	0.0130393	0.0937108	-3.27034
7167	Contig3269	sp_v3.0_unigene3269	AT2G24240.1	NP_180001.1	Unassigned protein		0.503187	7.95476	3.13881	0.0130654	0.0938363	-3.27237
23578	Contig16456	sp_v3.0_unigene16456	AT4G32940.1	NP_195020.1	vacuolar processing enzyme-1b [Nicotiana tabacum]		-2.06138	12.7422	-3.13678	0.0131066	0.0939462	-3.27558
40684	Contig7983	sp_v3.0_unigene7983	AT3G22960.1	NP_566720.1	Pyruvate kinase n=2 Tax=Populus trichocarpa RepID=B9HKC4_POPTR		-0.427879	9.21146	-3.13702	0.0131017	0.0939462	-3.2752
7716	Contig8583	sp_v3.0_unigene8583	AT4G05090.1	NP_192418.1	putative PAP-specific phosphatase [Arabidopsis thaliana] sp|Q9M0Y6.1|DPNPM_ARATH RecName: Full=Putative PAP-specific phosphatase, mitochondrial; AltName: Full=3'(2'),5'-bisphosphate nucleotidase; AltName: Full=3'(2'),5-bisphosphonucleoside 3'(2')-phosphohydrolase; AltName: Full=DPNPase; Flags: Precursor emb|CAB81051.1| 3'(2'), 5'-BISPHOSPHATE NUCLEOTIDASE-like protein [Arabidopsis thaliana] gb|AA…		0.630265	8.32934	3.13687	0.0131048	0.0939462	-3.27544
1439	Contig11380	sp_v3.0_unigene11380	AT1G12640.1	NP_172724.2	MBOAT (membrane bound O-acyl transferase)-like protein [Arabidopsis thaliana] gb|AEE28904.1| MBOAT (membrane bound O-acyl transferase)-like protein [Arabidopsis thaliana]		-0.561146	8.72363	-3.13586	0.0131253	0.0940186	-3.27703
32217	AllPine_a_rep_C96459	sp_v3.0_unigene138041	AT5G66240.2	NP_851281.1	Histone H3 methyltransferase complex and RNA cleavage factor II complex, subunit SWD2 n=1 Tax=Physcomitrella patens subsp. patens RepID=A9RTB1_PHYPA		0.389775	7.46047	3.1351	0.0131408	0.0940675	-3.27823
12241	Contig34917	sp_v3.0_unigene34917	AT1G65650.1	NP_564858.1	Ubiquitin carboxyl-terminal hydrolase isozyme L5, putative n=1 Tax=Ricinus communis RepID=B9S046_RICCO		-0.409755	8.873	-3.13393	0.0131645	0.0941757	-3.28007
9747	AllPine_a_c5232	sp_v3.0_unigene93756	AT5G50240.1	NP_001119406.1	Protein-L-isoaspartate O-methyltransferase n=1 Tax=Picea sitchensis RepID=D5ADW3_PICSI		-0.371243	10.6081	-3.13311	0.0131812	0.0942333	-3.28136
9228	Contig33944	sp_v3.0_unigene33944	AT5G59970.1	NP_190941.1	histone H4 [Hyacinthus orientalis]		1.37659	7.9039	3.13039	0.013237	0.0945695	-3.28565
39035	Contig8194	sp_v3.0_unigene8194	AT1G69550.1	NP_564971.2	TIR-NBS-LRR class disease resistance protein n=4 Tax=Arabidopsis thaliana RepID=F4I270_ARATH		-0.400879	7.85298	-3.12847	0.0132763	0.0947886	-3.28868
24031	CL22034Contig1	sp_v3.0_unigene51173	AT2G16430.2	NP_179235.1	purple acid phosphatase [Nicotiana tabacum]		-0.482536	10.01	-3.12754	0.0132955	0.0948021	-3.29014
38620	Contig9339	sp_v3.0_unigene9339	AT3G10670.1	NP_187678.1	ATP-binding cassette transporter, subfamily I, member 8, ABC component protein PpABCI8 n=1 Tax=Physcomitrella patens subsp. patens RepID=A9SDL5_PHYPA		0.27596	8.75571	3.12754	0.0132956	0.0948021	-3.29015
33014	AllPine_b_rep_C60651	sp_v3.0_unigene205702	AT1G56290.1	NP_564716.1	Nucleic acid binding protein, putative n=1 Tax=Ricinus communis RepID=B9SK72_RICCO		-0.345236	8.22065	-3.12675	0.0133118	0.094855	-3.29139
7752	Contig27958	sp_v3.0_unigene27958	AT2G25950.1	NP_565614.1	PITH domain containing protein		-0.630146	7.22907	-3.12458	0.0133566	0.0949881	-3.29481
37031	Contig146	sp_v3.0_unigene146	AT5G22820.2	NP_568423.1	Unassigned protein		0.260198	7.37652	3.12482	0.0133518	0.0949881	-3.29444
32153	Contig4364	sp_v3.0_unigene4364	AT1G33980.2	NP_001117406.1	Nonsense-mediated decay UPF3 [Medicago truncatula]		0.270005	8.06015	3.12516	0.0133447	0.0949881	-3.29391
8506	AllPine_a_rep_C83323	sp_v3.0_unigene130707			Unassigned protein		0.302015	7.14181	3.12401	0.0133684	0.0950101	-3.29571
6602	AllPine_a_rep_C86303	sp_v3.0_unigene132205	AT5G43822.1	NP_001154759.1	Unassigned protein		-0.38641	8.43973	-3.12229	0.0134042	0.0951404	-3.29844
29380	HA8LWWM01ELTMQ	sp_v3.0_unigene165158	AT1G06750.2	NP_172160.4	Unassigned protein		0.293082	7.20121	3.12257	0.0133984	0.0951404	-3.29799
44985	Contig18652	sp_v3.0_unigene18652	AT2G35720.1	NP_181115.2	putative DnaJ domain containing protein [Oryza sativa Japonica Group]		-0.584565	7.29584	-3.12169	0.0134167	0.0951669	-3.29938
21384	Contig17801	sp_v3.0_unigene17801	AT5G10260.1	NP_196588.3	Ras-related protein RABH1e n=4 Tax=Brassicaceae RepID=RAH1E_ARATH		0.620629	8.33287	3.12115	0.0134279	0.0951799	-3.30023
13222	Contig36345	sp_v3.0_unigene36345			ACBP domain containing protein		0.887206	7.60999	3.12076	0.013436	0.0951799	-3.30085
13206	Contig2473	sp_v3.0_unigene2473	AT4G31340.1	NP_567873.1	Unassigned protein		-0.290631	8.41166	-3.11911	0.0134703	0.0953326	-3.30344
41648	Contig6187	sp_v3.0_unigene6187	AT3G19260.1	NP_188557.1	LAG1 longevity assurance homolog 2 [Arabidopsis thaliana] sp|Q9LJK3.1|LAG12_ARATH RecName: Full=LAG1 longevity assurance homolog 2; Short=LAG1 homolog 2 dbj|BAB02967.1| unnamed protein product [Arabidopsis thaliana] gb|AAM61539.1| longevity factor-like protein [Arabidopsis thaliana] dbj|BAC42661.1| putative longevity factor [Arabidopsis thaliana] gb|AAP37700.1| At3g19260 [Arabidopsis thaliana] gb…		-0.265891	10.1239	-3.11888	0.0134751	0.0953326	-3.3038
30379	Contig36297	sp_v3.0_unigene36297	AT4G23310.1	NP_194062.1	putative cysteine-rich receptor-like protein kinase 23 [Arabidopsis thaliana] sp|O65482.1|CRK23_ARATH RecName: Full=Putative cysteine-rich receptor-like protein kinase 23; Short=Cysteine-rich RLK23; Flags: Precursor emb|CAA18478.1| serine/threonine kinase-like protein [Arabidopsis thaliana] emb|CAB79286.1| serine/threonine kinase-like protein [Arabidopsis thaliana] gb|AEE84737.1| putative cystein…		-1.99721	8.21301	-3.1155	0.0135461	0.0954173	-3.30915
9199	Contig16967	sp_v3.0_unigene16967	AT1G77330.1	NP_565154.1	ACC oxidase n=5 Tax=Pinaceae RepID=Q1HK32_PICGL		-0.867114	10.138	-3.11541	0.0135478	0.0954173	-3.30928
36523	Contig8228	sp_v3.0_unigene8228	AT3G06510.2	NP_566285.1	Putative beta-glycosidase n=1 Tax=Pinus taeda RepID=Q1M317_PINTA		-0.716019	10.0577	-3.11641	0.013527	0.0954173	-3.30771
31254	Contig34047	sp_v3.0_unigene34047			Water deficit inducible protein LP3-3 (Fragment) n=4 Tax=Pinus taeda RepID=Q41095_PINTA		-0.447685	14.7957	-3.11606	0.0135342	0.0954173	-3.30825
957	Contig23919	sp_v3.0_unigene23919	AT1G71360.1	NP_177292.4	Sad1_UNC domain containing protein		-0.400948	7.99021	-3.11447	0.0135676	0.0954173	-3.31076
16024	CL3767Contig2	sp_v3.0_unigene42489	AT1G63490.1	NP_564814.1	transcription factor jumonji (jmjC) domain-containing protein [Arabidopsis thaliana] gb|AAK64062.1| putative RB-binding protein [Arabidopsis thaliana] gb|AAS46255.1| putative RB-binding protein [Arabidopsis thaliana] gb|AEE34105.1| transcription factor jumonji (jmjC) domain-containing protein [Arabidopsis thaliana]		-0.23906	7.12562	-3.11449	0.0135672	0.0954173	-3.31073
38653	Contig4490	sp_v3.0_unigene4490			Retrotransposon gag protein n=1 Tax=Asparagus officinalis RepID=Q2AA50_ASPOF		0.27603	7.12924	3.11674	0.01352	0.0954173	-3.30718
28795	Contig29328	sp_v3.0_unigene29328	AT5G65670.1	NP_569017.2	AUX/IAA protein n=4 Tax=Solanum RepID=Q45UB0_SOLLC		0.292621	11.9378	3.1153	0.0135502	0.0954173	-3.30946
12123	Contig8819	sp_v3.0_unigene8819	AT4G39120.1	NP_195623.3	Inositol monophosphatase - like protein [Arabidopsis thaliana]		0.391073	8.76251	3.11413	0.0135747	0.0954173	-3.31129
40094	Contig5319	sp_v3.0_unigene5319	AT5G60710.1	NP_200879.1	Protein binding protein, putative n=1 Tax=Ricinus communis RepID=B9SVA9_RICCO		0.425529	7.46512	3.11623	0.0135308	0.0954173	-3.30799
11447	Contig33853	sp_v3.0_unigene33853	AT2G15220.1	NP_565369.1	basic secretory protein family protein [Arabidopsis thaliana] gb|AAK31145.1|AF345341_1 unknown [Arabidopsis thaliana] gb|AAD25570.1| expressed protein [Arabidopsis thaliana] gb|AAL91278.1| At2g15220/F15A23.4 [Arabidopsis thaliana] gb|AEC06376.1| basic secretory protein family protein [Arabidopsis thaliana]		-1.08719	8.59279	-3.11333	0.0135916	0.0954744	-3.31256
45018	Contig8894	sp_v3.0_unigene8894	AT5G41960.1	NP_199011.1	uncharacterized protein [Arabidopsis thaliana] dbj|BAB08429.1| unnamed protein product [Arabidopsis thaliana] gb|AAP88351.1| At5g41960 [Arabidopsis thaliana] gb|AED94747.1| uncharacterized protein [Arabidopsis thaliana]		-0.490479	7.14271	-3.11239	0.0136115	0.0954907	-3.31405
10603	Contig30538	sp_v3.0_unigene30538	AT3G63310.1	NP_191890.1	Transmembrane BAX inhibitor motif-containing protein, putative n=1 Tax=Ricinus communis RepID=B9SFF7_RICCO		-0.314106	8.52643	-3.11279	0.013603	0.0954907	-3.31341
19153	AllPine_a_c34334	sp_v3.0_unigene103788			Unassigned protein		-0.385531	8.02819	-3.11093	0.0136423	0.0955838	-3.31635
34901	AllPine_b_rep_C61504	sp_v3.0_unigene205781			Unassigned protein		0.704883	7.80571	3.11128	0.013635	0.0955838	-3.3158
10325	Contig23512	sp_v3.0_unigene23512			Unassigned protein		-0.541032	9.39691	-3.1102	0.0136577	0.0956305	-3.3175
17836	Contig995	sp_v3.0_unigene995	AT3G16230.2	NP_001189910.1	AKAP7_NLS domain containing protein		-0.291813	9.50499	-3.10839	0.0136963	0.095839	-3.32037
18614	Contig11712	sp_v3.0_unigene11712	AT1G52360.2	NP_175645.1	coatomer subunit beta'-2 [Arabidopsis thaliana] sp|Q9C827.1|COB22_ARATH RecName: Full=Coatomer subunit beta'-2; AltName: Full=Beta'-coat protein 2; Short=Beta'-COP 2 gb|AAG51545.1|AC037424_10 coatomer complex subunit, putative; 33791-27676 [Arabidopsis thaliana] gb|AEE32792.1| coatomer subunit beta'-2 [Arabidopsis thaliana]		-0.389	7.48702	-3.10758	0.0137134	0.0958971	-3.32164
14667	Contig3146	sp_v3.0_unigene3146	AT2G40000.1	NP_181529.1	Predicted protein n=1 Tax=Physcomitrella patens subsp. patens RepID=A9RQP0_PHYPA		-0.699331	7.92316	-3.10715	0.0137225	0.0958989	-3.32231
25011	Contig3152	sp_v3.0_unigene3152	AT2G30942.1	NP_973572.1	DUF3317 domain containing protein		-0.475776	8.87036	-3.10668	0.0137326	0.0959078	-3.32306
5448	AllPine_a_rep_C114930	sp_v3.0_unigene144584			Metallothionein-like protein class II n=3 Tax=Picea RepID=Q3ZDJ2_PICAB		0.59938	15.4859	3.1059	0.0137491	0.095962	-3.32428
37140	Contig21085	sp_v3.0_unigene21085	AT4G13615.1	NP_849375.1	pfam04419, 4F5, 4F5 protein family		-1.35744	7.16499	-3.10361	0.0137981	0.0960489	-3.3279
22471	Contig16034	sp_v3.0_unigene16034			Drf_FH1 multi-domain protein		-0.721548	8.18998	-3.10422	0.0137852	0.0960489	-3.32695
3832	CL2222Contig1	sp_v3.0_unigene46105	AT1G80950.1	NP_565249.1	Whole genome shotgun sequence of line PN40024, scaffold_1.assembly12x (Fragment) n=2 Tax=Vitis vinifera RepID=E0CQ10_VITVI		-0.241954	8.71253	-3.10285	0.0138145	0.0960489	-3.32911
40307	HIF1XHV03F520J	sp_v3.0_unigene168081			PP2A-widerborst subunit n=2 Tax=Chlamydomonadales RepID=A8HS05_CHLRE		0.27226	7.53084	3.10297	0.0138118	0.0960489	-3.32891
7406	Contig32471	sp_v3.0_unigene32471	AT3G10940.1	NP_566383.1	Dual specificity protein phosphatase, putative n=1 Tax=Ricinus communis RepID=B9S4C7_RICCO		0.318059	10.1565	3.10337	0.0138034	0.0960489	-3.32829
25898	Contig32943	sp_v3.0_unigene32943	AT2G21660.1	NP_850017.1	Glycine-rich RNA-binding protein n=1 Tax=Sequoia sempervirens RepID=E5FXB3_SEQSE		0.396802	15.4537	3.1043	0.0137834	0.0960489	-3.32681
7175	AllPine_a_c19604	sp_v3.0_unigene98431	AT2G39050.1	NP_565899.1	hydroxyproline-rich glycoprotein-like protein [Arabidopsis thaliana] gb|AAL06490.1|AF411801_1 At2g39050/T7F6.22 [Arabidopsis thaliana] gb|AAM10411.1| At2g39050/T7F6.22 [Arabidopsis thaliana] gb|AAC79615.2| expressed protein [Arabidopsis thaliana] gb|AAM65460.1| unknown [Arabidopsis thaliana] gb|AEC09630.1| hydroxyproline-rich glycoprotein-like protein [Arabidopsis thaliana]		-0.657894	10.6755	-3.1015	0.0138435	0.0960662	-3.33124
32237	Contig23574	sp_v3.0_unigene23574	AT2G40070.1	NP_001078028.1	Herpes_BLLF1 multi-domain protein		0.250831	8.95771	3.10163	0.0138407	0.0960662	-3.33103
27060	Contig8464	sp_v3.0_unigene8464	AT2G45660.1	NP_182090.1	putative MADS-box protein [Cucumis sativus]		0.717365	9.93641	3.10163	0.0138406	0.0960662	-3.33103
18796	Contig17927	sp_v3.0_unigene17927	AT5G06570.1	NP_196275.1	putative esterase [Oryza sativa Japonica Group] gb|EAZ28859.1| hypothetical protein OsJ_12897 [Oryza sativa Japonica Group]		-1.61647	8.84309	-3.09859	0.0139062	0.09644	-3.33584
8121	Contig23086	sp_v3.0_unigene23086	AT1G64890.1	NP_564843.1	integral membrane transporter family protein [Arabidopsis thaliana] gb|AAD38263.1|AC006193_19 Hypothetical Protein [Arabidopsis thaliana] gb|AAN86152.1| unknown protein [Arabidopsis thaliana] gb|AEE34302.1| integral membrane transporter family protein [Arabidopsis thaliana]		-0.271926	7.51956	-3.09816	0.0139154	0.0964422	-3.33651
37294	Contig31650	sp_v3.0_unigene31650	AT3G46510.1	NP_190235.1	Ubiquitin-protein ligase, PUB13 n=2 Tax=Selaginella moellendorffii RepID=D8SNN8_SELML		0.451094	7.2943	3.09775	0.0139242	0.0964422	-3.33715
7991	AllPine_a_c41339	sp_v3.0_unigene108416			unclassified		-0.273625	7.08614	-3.09532	0.013977	0.0967459	-3.341
29394	Contig29177	sp_v3.0_unigene29177	AT1G22540.1	NP_173670.2	peptide transporter [Hakea actites]		-0.573514	7.32381	-3.09047	0.0140826	0.0971681	-3.34865
23676	Contig8539	sp_v3.0_unigene8539	AT5G38380.1	NP_851104.2	Unassigned protein		-0.227935	7.55151	-3.09081	0.014075	0.0971681	-3.34811
3021	Contig11469	sp_v3.0_unigene11469	AT5G04410.1	NP_196061.1	NAC domain-containing protein 78 [Arabidopsis thaliana] sp|Q84K00.2|NAC78_ARATH RecName: Full=NAC domain-containing protein 78; Short=ANAC078 emb|CAB85547.1| putative protein [Arabidopsis thaliana] gb|AAM20460.1| putative protein [Arabidopsis thaliana] gb|AAM91259.1| putative protein [Arabidopsis thaliana] gb|AED90739.1| NAC domain-containing protein 78 [Arabidopsis thaliana]		0.260993	8.0456	3.09184	0.0140526	0.0971681	-3.34648
19144	Contig2656	sp_v3.0_unigene2656	AT1G23900.1	NP_173802.1	AP-1 complex subunit gamma-2, putative n=1 Tax=Ricinus communis RepID=B9S4M0_RICCO		0.359967	7.16135	3.09124	0.0140658	0.0971681	-3.34744
12597	Contig17047	sp_v3.0_unigene17047	AT1G42970.1	NP_174996.1	glyceraldehyde-3-phosphate dehydrogenase B subunit [Glycine max]		1.23556	11.649	3.09081	0.014075	0.0971681	-3.34811
16625	Contig722	sp_v3.0_unigene722	AT3G02690.1	NP_566180.1	Protein pecM, putative n=1 Tax=Ricinus communis RepID=B9SX37_RICCO		0.366534	8.8057	3.08969	0.0140996	0.0972236	-3.34988
7742	Contig8994	sp_v3.0_unigene8994	AT2G21940.4	NP_001077938.1	Shikimate kinase [Arabidopsis thaliana] ref|NP_001077938.1| Shikimate kinase [Arabidopsis thaliana] ref|NP_973507.2| Shikimate kinase [Arabidopsis thaliana] sp|Q9SJ05.2|AROK_ARATH RecName: Full=Shikimate kinase, chloroplastic; Flags: Precursor gb|AEC07240.1| Shikimate kinase [Arabidopsis thaliana] gb|AEC07241.1| Shikimate kinase [Arabidopsis thaliana] gb|AEC07244.1| Shikimate kinase [Arabidopsis …		-1.1963	10.9909	-3.08831	0.0141299	0.0972483	-3.35206
8089	AllPine_a_c35404	sp_v3.0_unigene104442			pentatricopeptide repeat-containing protein [Arabidopsis thaliana] sp|Q6NQ83.1|PP247_ARATH RecName: Full=Pentatricopeptide repeat-containing protein At3g22470, mitochondrial; Flags: Precursor gb|AAQ65199.1| At3g22470 [Arabidopsis thaliana] dbj|BAD43091.1| hypothetical protein [Arabidopsis thaliana] gb|AEE76643.1| pentatricopeptide repeat-containing protein [Arabidopsis thaliana]		-0.27087	7.20719	-3.08882	0.0141187	0.0972483	-3.35126
15581	Contig4067	sp_v3.0_unigene4067	AT4G00660.2	NP_191975.2	RecName: Full=DEAD-box ATP-dependent RNA helicase 8 dbj|BAD25226.1| putative RNA helicase [Oryza sativa Japonica Group] dbj|BAG92832.1| unnamed protein product [Oryza sativa Japonica Group] gb|EEE57460.1| hypothetical protein OsJ_07688 [Oryza sativa Japonica Group]		0.878018	7.37239	3.08854	0.0141247	0.0972483	-3.35169
23603	Contig4645	sp_v3.0_unigene4645	AT2G23470.1	NP_179928.2	DUF647 domain containing protein		-0.372083	7.24447	-3.08663	0.0141667	0.0973987	-3.3547
13874	CL1Contig609	sp_v3.0_unigene38525			PREDICTED: Rb1-inducible coiled coil protein 1 [Gallus gallus]		0.485404	8.01907	3.0865	0.0141697	0.0973987	-3.35492
12465	Contig6225	sp_v3.0_unigene6225	AT2G14740.1	NP_849955.1	PA domain containing protein		-0.560387	8.50157	-3.08565	0.0141884	0.0974656	-3.35626
982	AllPine_a_rep_C69760	sp_v3.0_unigene127285	AT5G59310.1	NP_568904.1	Non-specific lipid-transfer protein n=1 Tax=Picea sitchensis RepID=B8LRP3_PICSI		1.48111	9.97712	3.08476	0.0142081	0.0975393	-3.35767
10998	Contig6702	sp_v3.0_unigene6702			MAP7 multi-domain protein		-0.442288	7.22839	-3.08328	0.0142406	0.0977014	-3.36
9446	Contig12497	sp_v3.0_unigene12497	AT5G23240.1	NP_197715.1	DNAJ heat shock N-terminal domain-containing protein [Arabidopsis thaliana] dbj|BAB11179.1| unnamed protein product [Arabidopsis thaliana] gb|ABO45691.1| At5g23240 [Arabidopsis thaliana] gb|AED93140.1| DNAJ heat shock N-terminal domain-containing protein [Arabidopsis thaliana]		-0.868306	12.1829	-3.08203	0.0142685	0.0977077	-3.36198
13071	AllPine_a_c46099	sp_v3.0_unigene112176	AT5G56180.1	NP_974940.1	Actin related protein n=1 Tax=Populus trichocarpa RepID=B9GHK1_POPTR		-0.406346	7.20919	-3.08272	0.014253	0.0977077	-3.36088
41476	AllPine_b_c24505	sp_v3.0_unigene189278			class IV chitinase [Galega orientalis]		0.946449	8.73333	3.08206	0.0142678	0.0977077	-3.36193
28999	AllPine_a_rep_C78697	sp_v3.0_unigene128852	AT1G15000.1	NP_172953.1	Vitellogenic carboxypeptidase, putative n=1 Tax=Ricinus communis RepID=B9SJ52_RICCO		0.27055	7.56352	3.08146	0.0142811	0.0977258	-3.36288
14369	Contig6781	sp_v3.0_unigene6781	AT1G34130.1	NP_174675.2	dolichyl-diphosphooligosaccharide--protein glycosyltransferase [Arabidopsis thaliana] gb|AAG12524.1|AC015446_5 Putative integral membrane protein [Arabidopsis thaliana] gb|AEE31675.1| dolichyl-diphosphooligosaccharide--protein glycosyltransferase [Arabidopsis thaliana]		0.358277	7.26443	3.0811	0.0142891	0.0977258	-3.36345
3682	Contig8615	sp_v3.0_unigene8615	AT4G01940.1	NP_567219.1	Iron-sulfur cluster assembly protein n=1 Tax=Chlamydomonas reinhardtii RepID=A8IR30_CHLRE		0.410309	9.84843	3.07963	0.0143218	0.0978879	-3.36577
1559	Contig3666	sp_v3.0_unigene3666			SART-1 multi-domain protein		0.367475	10.0193	3.07877	0.014341	0.0979579	-3.36713
2806	AllPine_a_c25775	sp_v3.0_unigene100442	AT1G12800.1	NP_172740.1	S1 RNA-binding domain-containing protein [Arabidopsis thaliana] gb|AAK76665.1| putative heat shock factor protein hsf8 [Arabidopsis thaliana] gb|AAN71967.1| putative heat shock factor protein hsf8 [Arabidopsis thaliana] dbj|BAH30290.1| hypothetical protein [Arabidopsis thaliana] gb|AEE28930.1| S1 RNA-binding domain-containing protein [Arabidopsis thaliana]		0.241266	7.40684	3.07807	0.0143566	0.0980028	-3.36824
10328	Contig17209	sp_v3.0_unigene17209	AT1G04960.2	NP_563723.1	DUF1664 domain containing protein		-0.298573	10.1473	-3.07673	0.0143864	0.0981451	-3.37035
10448	Contig12485	sp_v3.0_unigene12485			Herpes_gp2 domain containing protein		-0.573917	8.93646	-3.07214	0.0144895	0.0982327	-3.3776
44673	G5KS2UX02FK4AY	sp_v3.0_unigene60898			unclassified		-0.543198	7.46228	-3.07247	0.014482	0.0982327	-3.37708
9790	HLKU4M001BI4PY	sp_v3.0_unigene148085			thioredoxin-like 3-2 [Arabidopsis thaliana] sp|Q8VZT6.1|TRL32_ARATH RecName: Full=Thioredoxin-like 3-2, chloroplastic; AltName: Full=Thioredoxin WCRKC-2; Flags: Precursor gb|AAL36206.1| putative thioredoxin [Arabidopsis thaliana] gb|AAM51365.1| putative thioredoxin [Arabidopsis thaliana] gb|AED90720.1| thioredoxin-like 3-2 [Arabidopsis thaliana]		-0.530958	8.49414	-3.07442	0.0144381	0.0982327	-3.37399
14433	Contig11174	sp_v3.0_unigene11174	AT4G31420.2	NP_567875.1	Zinc finger protein 622 [Arabidopsis thaliana] gb|AAN12920.1| putative zinc finger protein [Arabidopsis thaliana] gb|AEE85908.1| Zinc finger protein 622 [Arabidopsis thaliana]		-0.257172	7.09866	-3.0729	0.0144723	0.0982327	-3.37639
34030	Contig37252	sp_v3.0_unigene37252	AT5G61480.1	NP_200956.1	putative leucine-rich repeat receptor-like protein kinase [Arabidopsis thaliana] sp|Q9FII5.1|TDR_ARATH RecName: Full=Leucine-rich repeat receptor-like protein kinase TDR; AltName: Full=Protein PHLOEM INTERCALATED WITH XYLEM; AltName: Full=Tracheary element differentiation inhibitory factor receptor; Short=AtTDR; Short=TDIF receptor; Flags: Precursor dbj|BAB10447.1| receptor protein kinase-like pr…		0.267106	7.1218	3.07329	0.0144637	0.0982327	-3.37579
7548	G5KS2UX02HHOP5	sp_v3.0_unigene62667	AT4G09140.1	NP_567345.2	DNA mismatch repair protein mlh1, putative n=1 Tax=Ricinus communis RepID=B9S712_RICCO		0.282972	7.35211	3.07567	0.0144102	0.0982327	-3.37203
24301	GG46A6U01DR8L9	sp_v3.0_unigene66053	AT3G59040.2	NP_974457.1	pentatricopeptide repeat-containing protein [Arabidopsis thaliana] gb|AEE79864.1| pentatricopeptide repeat-containing protein [Arabidopsis thaliana]		0.360592	8.86793	3.07237	0.0144843	0.0982327	-3.37724
8743	Contig19052	sp_v3.0_unigene19052	AT1G09150.1	NP_172387.1	MLL [Hordeum vulgare subsp. vulgare] gb|ACK99544.1| MCT-1 [Hordeum vulgare subsp. vulgare] gb|ACK99545.1| MCT-1 [Hordeum vulgare] emb|CBI83389.1| MCT-1 like PUA RNA binding-domain containing protein [Hordeum vulgare subsp. vulgare] emb|CBI83391.1| MCT-1 like PUA RNA binding-domain containing protein [Hordeum vulgare subsp. vulgare]		0.401807	7.68755	3.07367	0.014455	0.0982327	-3.37518
37023	Contig20432	sp_v3.0_unigene20432	AT3G04260.1	NP_187076.2	putative DNA binding domain containing protein [Oryza sativa Japonica Group] gb|AAP54158.1| SAP domain containing protein, expressed [Oryza sativa Japonica Group]		0.42779	9.37173	3.0723	0.0144859	0.0982327	-3.37735
13347	F51TW9001BJVUL	sp_v3.0_unigene51653	AT4G18290.1	NP_193563.3	K+ channel protein n=2 Tax=Populus RepID=Q8S9G1_9ROSI		0.431052	7.05627	3.07429	0.0144411	0.0982327	-3.3742
20577	Contig12663	sp_v3.0_unigene12663	AT3G10620.1	NP_187673.1	Diadenosine 5',5'''-P1,P4-tetraphosphate hydrolase n=1 Tax=Lupinus angustifolius RepID=O04841_LUPAN		-0.445024	7.93018	-3.07074	0.0145211	0.0983786	-3.37982
25545	Contig2158	sp_v3.0_unigene2158	AT4G15940.1	NP_193329.1	pfam01557, FAA_hydrolase, Fumarylacetoacetate (FAA) hydrolase family		-0.293919	8.60657	-3.07038	0.0145291	0.0983786	-3.38037
1599	Contig6812	sp_v3.0_unigene6812	AT3G06260.1	NP_187277.1	Glycosyltransferase, CAZy family GT8 n=1 Tax=Populus trichocarpa RepID=B9HIY9_POPTR		-0.936234	7.89395	-3.06918	0.0145563	0.0983792	-3.38227
8991	Contig23790	sp_v3.0_unigene23790	AT3G22400.1	NP_188879.2	Lipoxygenase n=1 Tax=Picea sitchensis RepID=B8LLK5_PICSI		-0.609999	7.05333	-3.06928	0.0145541	0.0983792	-3.38212
35001	Contig6380	sp_v3.0_unigene6380	AT1G27510.1	NP_564287.1	DUF3506 domain containing protein		-0.440648	7.48087	-3.06993	0.0145393	0.0983792	-3.38109
1498	Contig22574	sp_v3.0_unigene22574	AT2G32070.1	NP_565735.1	putative CCR4-associated factor 1-7 [Arabidopsis thaliana] sp|Q9SKZ2.2|CAF1G_ARATH RecName: Full=Probable CCR4-associated factor 1 homolog 7 gb|AAK93623.1| putative CCR4-associated factor [Arabidopsis thaliana] gb|AAD15397.2| putative CCR4-associated factor [Arabidopsis thaliana] gb|AAN13153.1| putative CCR4-associated factor [Arabidopsis thaliana] gb|AEC08630.1| putative CCR4-associated factor 1…		-0.364048	9.90617	-3.06786	0.0145861	0.0984265	-3.38435
32978	Contig3177	sp_v3.0_unigene3177	AT2G35920.1	NP_850255.1	Putative ATP-dependent RNA helicase n=1 Tax=Oryza sativa RepID=Q9FW67_ORYSA		-0.318654	7.97107	-3.06803	0.0145825	0.0984265	-3.3841
29495	Contig27993	sp_v3.0_unigene27993			unclassified		0.483446	8.64297	3.06768	0.0145904	0.0984265	-3.38465
33017	AllPine_a_rep_C73660	sp_v3.0_unigene127847			Putative gag-pol polyprotein, identical n=1 Tax=Solanum demissum RepID=Q6L3N8_SOLDE		0.334626	7.62629	3.0671	0.0146036	0.0984544	-3.38557
40191	Contig6373	sp_v3.0_unigene6373			Unassigned protein		-0.326271	9.82533	-3.06591	0.0146305	0.0985152	-3.38744
1424	HLKU4M001CGSJZ	sp_v3.0_unigene168425			unclassified		1.00517	7.0416	3.0659	0.0146307	0.0985152	-3.38745
23203	GG46A6U02FXJ2P	sp_v3.0_unigene71122	AT5G56220.1	NP_200433.1	Unassigned protein		0.625964	7.15852	3.06467	0.0146588	0.0986434	-3.3894
35860	AC_Euler_2071	sp_v3.0_unigene210409	AT1G11530.1	NP_172620.1	Thioredoxin-like protein (Fragment) n=7 Tax=Pseudotsuga RepID=C6FC02_PSEMZ		0.823259	11.2179	3.06337	0.0146886	0.0987828	-3.39146
35729	Contig36713	sp_v3.0_unigene36713	AT1G76490.1	NP_177775.2	3-hydroxy-3-methylglutaryl coenzyme A reductase n=1 Tax=Ginkgo biloba RepID=Q5XQC9_GINBI		-1.65221	8.73034	-3.06161	0.0147288	0.0989919	-3.39424
36088	Contig16566	sp_v3.0_unigene16566	AT2G22250.2	NP_850022.1	Aspartate aminotransferase n=2 Tax=Pinaceae RepID=PAT_PINPS		-1.02615	11.0862	-3.06091	0.0147449	0.0990389	-3.39535
23082	HLKU4M004H5EDB	sp_v3.0_unigene169951			Atrophin-1 multi-domain protein		0.693635	8.24598	3.0604	0.0147566	0.0990568	-3.39616
7759	Contig1617	sp_v3.0_unigene1617	AT5G02020.1	NP_195822.1	uncharacterized protein [Arabidopsis thaliana] emb|CAB82975.1| putative protein [Arabidopsis thaliana] gb|AAL25566.1| AT5g02020/T7H20_70 [Arabidopsis thaliana] gb|AAM16209.1| AT5g02020/T7H20_70 [Arabidopsis thaliana] gb|AED90420.1| uncharacterized protein [Arabidopsis thaliana]		-0.5597	7.56046	-3.05967	0.0147732	0.0990797	-3.3973
13248	AllPine_a_c37614	sp_v3.0_unigene105954			Unassigned protein		0.37379	8.70938	3.05945	0.0147782	0.0990797	-3.39764
43299	Contig8118	sp_v3.0_unigene8118	AT4G19645.1	NP_849545.1	TRAM, LAG1 and CLN8 (TLC) lipid-sensing domain containing protein [Arabidopsis thaliana] ref|NP_849545.1| TRAM, LAG1 and CLN8 (TLC) lipid-sensing domain containing protein [Arabidopsis thaliana] dbj|BAC43394.1| unknown protein [Arabidopsis thaliana] gb|AAO00776.1| Unknown protein [Arabidopsis thaliana] gb|AAP13400.1| At4g19645 [Arabidopsis thaliana] gb|AEE84208.1| TRAM, LAG1 and CLN8 (TLC) lipid-…		-0.32723	9.53002	-3.05831	0.0148046	0.0991953	-3.39945
36731	Contig24786	sp_v3.0_unigene24786	AT1G78380.1	NP_565178.1	Glutathione-S-transferase n=4 Tax=Picea RepID=Q2Q9T2_PICMA		-0.409395	7.43517	-3.05612	0.0148552	0.0994734	-3.40292
11723	Contig14056	sp_v3.0_unigene14056	AT3G52110.1	NP_001190065.1	HPC2 domain containing protein		0.301939	7.17021	3.0557	0.0148647	0.0994759	-3.40357
40627	Contig9668	sp_v3.0_unigene9668	AT1G71080.1	NP_565010.1	RNA polymerase II transcription elongation factor [Arabidopsis thaliana] gb|AAG51700.1|AC016972_19 unknown protein; 36401-34743 [Arabidopsis thaliana] gb|AAL31191.1| At1g71080/F23N20_7 [Arabidopsis thaliana] gb|AAM91407.1| At1g71080/F23N20_7 [Arabidopsis thaliana] gb|AEE35159.1| RNA polymerase II transcription elongation factor [Arabidopsis thaliana]		-0.408798	8.6787	-3.05477	0.0148863	0.0995589	-3.40504
44905	Contig5775	sp_v3.0_unigene5775	AT5G46180.1	NP_199430.1	Ornithine aminotransferase n=1 Tax=Pinus sylvestris RepID=Q1RPP3_PINSY		-0.74687	8.76547	-3.05366	0.0149121	0.0995955	-3.4068
24802	Contig8970	sp_v3.0_unigene8970	AT3G45050.2	NP_974386.1	Unassigned protein		0.490293	7.22303	3.05336	0.0149192	0.0995955	-3.40728
19285	Contig266	sp_v3.0_unigene266	AT2G42840.1	NP_181812.1	PREDICTED: similar to PDF n=1 Tax=Vitis vinifera RepID=UPI0001984437		1.05894	7.46445	3.0541	0.0149018	0.0995955	-3.4061
44812	Contig6524	sp_v3.0_unigene6524	AT1G48380.2	NP_564526.1	ROOT HAIRLESS 1 [Arabidopsis thaliana]		-0.253303	8.17772	-3.05151	0.0149621	0.0998208	-3.4102
20748	Contig2614	sp_v3.0_unigene2614	AT1G32900.1	NP_174566.1	Granule-bound starch synthase 1 n=14 Tax=Malvoideae RepID=C8YQU9_GOSHI		1.11595	9.17377	3.05102	0.0149737	0.0998366	-3.41098
14956	Contig7831	sp_v3.0_unigene7831	AT1G18060.1	NP_564046.1	Unassigned protein		0.449699	9.92508	3.05044	0.0149871	0.0998652	-3.41189
38513	Contig7470	sp_v3.0_unigene7470	ATMG00665.1	NP_085478.1	NADH-ubiquinone oxidoreductase chain 5 n=325 Tax=Magnoliophyta RepID=NU5M_ARATH		-0.365892	8.95813	-3.0493	0.0150138	0.0999817	-3.4137
18108	Contig32450	sp_v3.0_unigene32450	AT3G56650.1	NP_191224.1	Thylakoid lumenal 29.8 kDa protein, chloroplast, putative n=1 Tax=Ricinus communis RepID=B9SJN0_RICCO		0.396439	8.28672	3.04771	0.015051	0.100168	-3.41621
13765	Contig6075	sp_v3.0_unigene6075	AT3G12490.2	NP_566425.1	Cysteine proteinase inhibitor 12 n=2 Tax=Oryza sativa Japonica Group RepID=CYT12_ORYSJ		0.379671	7.51251	3.04484	0.0151184	0.100436	-3.42075
34805	Contig264	sp_v3.0_unigene264	AT5G20990.1	NP_197599.1	Molybdopterin biosynthesis protein, putative n=1 Tax=Ricinus communis RepID=B9RQ35_RICCO		0.393145	8.29868	3.04482	0.0151189	0.100436	-3.42078
33342	Contig18532	sp_v3.0_unigene18532	AT1G55670.1	NP_175963.1	photosystem I reaction center subunit V [Arabidopsis thaliana] sp|Q9S7N7.1|PSAG_ARATH RecName: Full=Photosystem I reaction center subunit V, chloroplastic; AltName: Full=PSI-G; Flags: Precursor gb|AAG40061.1|AF324710_1 At1g55670 [Arabidopsis thaliana] gb|AAG41452.1|AF326870_1 putative photosystem I subunit V precursor [Arabidopsis thaliana] gb|AAK00374.1|AF339692_1 putative photosystem I subunit …		0.405211	14.9834	3.04552	0.0151024	0.100436	-3.41967
14960	Contig3410	sp_v3.0_unigene3410			phospholipase D3 [Dictyostelium discoideum AX4] sp|Q54K50.1|PLDY_DICDI RecName: Full=Phospholipase D Y; AltName: Full=Phosphatase D3; Short=PLD 3; Flags: Precursor gb|EAL63633.1| phospholipase D3 [Dictyostelium discoideum AX4]		-0.594085	7.37892	-3.04383	0.0151422	0.100481	-3.42234
22104	Contig14005	sp_v3.0_unigene14005	AT3G51420.1	NP_190710.1	gluconolactonase [Pseudomonas mendocina ymp] gb|ABP84536.1| gluconolactonase [Pseudomonas mendocina ymp]		1.45235	7.2773	3.04375	0.0151441	0.100481	-3.42247
38062	Contig2696	sp_v3.0_unigene2696	AT5G36890.1	NP_001031975.1	Beta-glucosidase G4 n=1 Tax=Medicago truncatula RepID=A8TVR1_MEDTR		-0.513818	9.93949	-3.04055	0.0152198	0.10086	-3.42753
22700	Contig6270	sp_v3.0_unigene6270	AT3G16090.1	NP_188230.1	Protein binding protein, putative n=1 Tax=Ricinus communis RepID=B9S201_RICCO		-0.391023	8.51639	-3.04071	0.0152158	0.10086	-3.42727
12637	Contig20506	sp_v3.0_unigene20506	AT1G42470.1	NP_174975.2	Cholesterol transport protein n=1 Tax=Populus trichocarpa RepID=B9HPX9_POPTR		-0.373967	9.02259	-3.03965	0.015241	0.100939	-3.42894
34139	Contig30455	sp_v3.0_unigene30455	AT1G73580.1	NP_177499.1	C2 domain-containing protein [Arabidopsis thaliana] gb|AAG51808.1|AC079676_3 hypothetical protein; 22552-21875 [Arabidopsis thaliana] gb|AEE35478.1| C2 domain-containing protein [Arabidopsis thaliana]		0.61109	7.99102	3.03883	0.0152605	0.101007	-3.43024
741	Contig12125	sp_v3.0_unigene12125	AT3G15010.1	NP_188119.1	RNA recognition motif-containing protein [Arabidopsis thaliana] ref|NP_974317.1| RNA recognition motif-containing protein [Arabidopsis thaliana] dbj|BAA97064.1| unnamed protein product [Arabidopsis thaliana] gb|AAL36202.1| putative RNA-binding protein [Arabidopsis thaliana] gb|AAM14167.1| putative RNA-binding protein [Arabidopsis thaliana] dbj|BAH19456.1| AT3G15010 [Arabidopsis thaliana] gb|AEE75…		0.993264	8.05482	3.03644	0.0153175	0.101322	-3.43402
29877	Contig11157	sp_v3.0_unigene11157	AT5G23230.1	NP_197714.1	isochorismatase hydrolase family protein [Musa acuminata]		-0.360455	9.50884	-3.03482	0.0153562	0.101455	-3.43659
37256	Contig11575	sp_v3.0_unigene11575	AT1G50360.1	NP_188630.1	Myosin VIII-1 n=1 Tax=Nicotiana benthamiana RepID=B0CN62_NICBE		0.240775	7.11833	3.03488	0.0153547	0.101455	-3.43649
17736	AllPine_a_c6054	sp_v3.0_unigene93826	AT3G08720.1	NP_850543.1	Serine/threonine-protein kinase AtPK19 , putative [Solanum lycopersicum]		-0.802053	10.6805	-3.03345	0.015389	0.101504	-3.43875
700	Contig4099	sp_v3.0_unigene4099	AT5G51030.1	NP_199916.1	Rossmann-fold NAD(P)-binding domain-containing protein [Arabidopsis thaliana] dbj|BAB08749.1| carbonyl reductase-like protein [Arabidopsis thaliana] gb|AAV74232.1| At5g51030 [Arabidopsis thaliana] gb|AAW39010.1| At5g51030 [Arabidopsis thaliana] gb|AED96023.1| Rossmann-fold NAD(P)-binding domain-containing protein [Arabidopsis thaliana]		-0.559456	8.31378	-3.03355	0.0153866	0.101504	-3.43859
30257	AllPine_b_c7452	sp_v3.0_unigene183856			Unassigned protein		-0.304301	7.68494	-3.03334	0.0153916	0.101504	-3.43892
20710	Contig17603	sp_v3.0_unigene17603	AT5G65690.1	NP_680468.1	Phosphoenolpyruvate carboxykinase [ATP], putative n=1 Tax=Ricinus communis RepID=B9R6Q4_RICCO		-2.04601	12.6118	-3.0283	0.0155131	0.101935	-3.4469
27212	Contig32666	sp_v3.0_unigene32666			Plasmodium_HRP multi-domain protein		-1.70623	8.49749	-3.03007	0.0154703	0.101935	-3.4441
21401	Contig2505	sp_v3.0_unigene2505	AT5G57655.2	NP_568861.3	Xylose isomerase n=1 Tax=Picea sitchensis RepID=B8LKP5_PICSI		-0.788696	7.1671	-3.02867	0.0155042	0.101935	-3.44632
3861	Contig4519	sp_v3.0_unigene4519	AT4G11680.1	NP_567379.1	Cleavage and polyadenylation specificity factor, putative n=1 Tax=Ricinus communis RepID=B9RC56_RICCO		-0.30339	7.9577	-3.02946	0.0154851	0.101935	-3.44507
27112	Contig3598	sp_v3.0_unigene3598	AT4G16150.1	NP_193350.5	calmodulin-binding transcription activator 5 [Arabidopsis thaliana] sp|O23463.2|CMTA5_ARATH RecName: Full=Calmodulin-binding transcription activator 5; AltName: Full=Ethylene-induced calmodulin-binding protein f; Short=EICBP.f; AltName: Full=Signal-responsive protein 6 gb|AEE83703.1| calmodulin-binding transcription activator 5 [Arabidopsis thaliana]		-0.227253	7.27251	-3.02854	0.0155073	0.101935	-3.44652
12831	Contig12781	sp_v3.0_unigene12781	AT3G04890.2	NP_566242.1	DUF2358 domain containing protein		0.732581	8.22282	3.02922	0.0154909	0.101935	-3.44545
10995	Contig34812	sp_v3.0_unigene34812	AT4G31720.2	NP_194900.1	Transcription factor, putative n=1 Tax=Ricinus communis RepID=B9RNR0_RICCO		-0.448688	8.21536	-3.02712	0.0155417	0.102	-3.44877
3151	Contig13062	sp_v3.0_unigene13062	AT4G19390.1	NP_567583.1	UPF0114 domain containing protein		0.489375	9.61527	3.02718	0.0155401	0.102	-3.44866
35235	Contig11760	sp_v3.0_unigene11760	AT1G13180.1	NP_172777.1	actin-related protein 3 [Arabidopsis thaliana] sp|Q9SAF1.1|ARP3_ARATH RecName: Full=Actin-related protein 3; AltName: Full=Protein DISTORTED TRICHOMES 1 gb|AAD31071.1|AC007357_20 Strong similarity to gb|U29610 Actin-like protein (Arp3) from Acanthamoeba castellanii and is a member of the PF|00022 Actin family [Arabidopsis thaliana] gb|AAM53243.1|AF507911_1 actin-related protein 3 [Arabidopsis tha…		0.695713	8.21731	3.02642	0.0155587	0.10205	-3.44987
30881	Contig23701	sp_v3.0_unigene23701	AT3G24310.1	NP_189074.1	MYB transcription factor MYB98 [Glycine max]		-1.86837	9.8292	-3.02544	0.0155823	0.102086	-3.45142
27857	Contig7018	sp_v3.0_unigene7018	AT5G62840.1	NP_201090.1	phosphoglycerate mutase-like protein [Arabidopsis thaliana] dbj|BAB10853.1| unnamed protein product [Arabidopsis thaliana] gb|AAM65858.1| unknown [Arabidopsis thaliana] gb|AED97663.1| phosphoglycerate mutase-like protein [Arabidopsis thaliana]		-0.376893	7.11522	-3.02503	0.0155923	0.102086	-3.45206
42825	HLKU4M003HBW36	sp_v3.0_unigene176715			unclassified		-0.299993	8.04424	-3.02531	0.0155857	0.102086	-3.45163
35314	G5KS2UX02F64UA	sp_v3.0_unigene61691			Nucleic acid binding protein, putative n=1 Tax=Ricinus communis RepID=B9S7D7_RICCO		0.467456	9.84221	3.02308	0.0156399	0.102336	-3.45516
17184	Contig30124	sp_v3.0_unigene30124	AT2G41380.1	NP_181669.1	embryo-abundant protein [Picea glauca]		0.825259	7.99087	3.02253	0.0156532	0.102362	-3.45602
39801	Contig2223	sp_v3.0_unigene2223	AT5G40870.1	NP_198903.1	putative uracil phosphoribosyltransferase [Arabidopsis thaliana] sp|Q9FKS0.1|UKL1_ARATH RecName: Full=Uridine kinase-like protein 1, chloroplastic; Includes: RecName: Full=Uridine kinase; Short=UK; Includes: RecName: Full=Putative uracil phosphoribosyltransferase; Short=UPRTase; AltName: Full=UMP pyrophosphorylase; Flags: Precursor dbj|BAB11349.1| uridine kinase-like protein [Arabidopsis thaliana…		-0.496815	8.49327	-3.02195	0.0156675	0.102393	-3.45694
40262	Contig18711	sp_v3.0_unigene18711			Dormancy/auxin associated-like protein (Fragment) n=9 Tax=Picea sitchensis RepID=E5F664_PICSI		0.838013	12.9587	3.02133	0.0156827	0.102432	-3.45793
40599	Contig3524	sp_v3.0_unigene3524	AT5G40850.1	NP_198901.1	uroporphiryn-III C-methyltransferase [Medicago truncatula]		-0.358524	7.89962	-3.02071	0.0156979	0.102462	-3.45891
27197	Contig895	sp_v3.0_unigene895	AT2G05755.1	NP_565328.1	nodulin MtN21 /EamA-like transporter protein [Arabidopsis thaliana] gb|AAM15467.1| Expressed protein [Arabidopsis thaliana] gb|ABG25056.1| At2g05755 [Arabidopsis thaliana] dbj|BAF01320.1| hypothetical protein [Arabidopsis thaliana] gb|AEC05967.1| nodulin MtN21 /EamA-like transporter protein [Arabidopsis thaliana]		-0.259899	7.58476	-3.02037	0.0157062	0.102462	-3.45944
39883	AllPine_a_c22732	sp_v3.0_unigene99592			Unassigned protein		-0.392354	7.63211	-3.01829	0.015757	0.102523	-3.46272
27201	Contig37851	sp_v3.0_unigene37851	AT4G35630.1	NP_195288.1	Phosphoserine aminotransferase n=1 Tax=Picea sitchensis RepID=B8LRT6_PICSI		-0.320898	7.3601	-3.0184	0.0157545	0.102523	-3.46256
13918	CL19350Contig1	sp_v3.0_unigene49228			TT_ORF1 multi-domain protein		-0.27821	8.13954	-3.01846	0.015753	0.102523	-3.46246
36889	Contig14275	sp_v3.0_unigene14275	AT1G14310.1	NP_172883.2	haloacid dehalogenase-like hydrolase domain-containing protein [Arabidopsis thaliana] gb|AAF43930.1|AC012188_7 Contains similarity to a hypothetical protein from Arabidopsis thaliana gb|AC005662.2 and contains a haloacid dehalogenase-like hydrolase PF|00702 domain. EST gb|F15167 comes from this gene gb|AEE29142.1| haloacid dehalogenase-like hydrolase domain-containing protein [Arabidopsis thalian…		0.235478	7.40384	3.0186	0.0157496	0.102523	-3.46224
31471	Contig5381	sp_v3.0_unigene5381	AT2G28100.1	NP_180377.2	Alpha-L-fucosidase 1 n=3 Tax=Andropogoneae RepID=B6UDD6_MAIZE		0.310561	7.64578	3.01807	0.0157626	0.102523	-3.46308
4106	AllPine_a_rep_C114013	sp_v3.0_unigene144306	AT3G19000.1	NP_566623.1	Gibberellin 20 oxidase, putative n=1 Tax=Ricinus communis RepID=B9RZI6_RICCO		-1.02526	9.47604	-3.01695	0.0157902	0.10258	-3.46486
18197	Contig9411	sp_v3.0_unigene9411	AT4G25050.2	NP_194235.1	Acyl carrier protein n=3 Tax=Picea sitchensis RepID=A9NK69_PICSI		0.390482	7.60074	3.01708	0.0157869	0.10258	-3.46465
3132	Contig8808	sp_v3.0_unigene8808	AT3G25290.1	NP_001030764.1	Auxin induced-like protein n=8 Tax=Picea sitchensis RepID=A9NV90_PICSI		-1.1741	9.59707	-3.01544	0.0158274	0.102596	-3.46724
11216	Contig8159	sp_v3.0_unigene8159	AT3G22942.1	NP_850746.1	G-protein gamma subunit 2 [Arabidopsis thaliana] gb|AAK71536.1|AF347077_1 heterotrimeric G-protein gamma subunit 2 [Arabidopsis thaliana] gb|AAK71537.1|AF347078_1 heterotrimeric G-protein gamma subunit 2 [Arabidopsis thaliana] gb|ABD57482.1| At3g22942 [Arabidopsis thaliana] dbj|BAF00249.1| hypothetical protein [Arabidopsis thaliana] gb|AEE76694.1| G-protein gamma subunit 2 [Arabidopsis thaliana]		-0.305966	7.79843	-3.01609	0.0158113	0.102596	-3.46621
15029	Contig30352	sp_v3.0_unigene30352	AT4G11650.1	NP_192902.1	Thaumatin-like protein L3 n=1 Tax=Pinus monticola RepID=D3IZ07_PINMO		1.08728	8.50813	3.01532	0.0158304	0.102596	-3.46744
23609	Contig30508	sp_v3.0_unigene30508	AT5G01750.2	NP_850751.1	LURP-one-related 15 protein [Arabidopsis thaliana] sp|Q9LZX1.1|LOR15_ARATH RecName: Full=Protein LURP-one-related 15 gb|AAK49593.1|AF372877_1 AT5g01750/T20L15_20 [Arabidopsis thaliana] emb|CAB82745.1| putative protein [Arabidopsis thaliana] gb|AAM98298.1| At5g01750/T20L15_20 [Arabidopsis thaliana] gb|AED90387.1| LURP-one-related 15 protein [Arabidopsis thaliana]		2.44462	9.94592	3.01574	0.0158199	0.102596	-3.46676
15362	CL3094Contig1	sp_v3.0_unigene38883	AT2G13560.1	NP_178980.1	Malic enzyme n=1 Tax=Picea sitchensis RepID=B8LMR7_PICSI		0.629124	9.92663	3.01381	0.0158676	0.102724	-3.46981
396	Contig8945	sp_v3.0_unigene8945			unclassified		0.864467	8.78674	3.01375	0.0158691	0.102724	-3.46991
23710	Contig13198	sp_v3.0_unigene13198	AT3G52120.1	NP_566957.1	Splicing factor 4-like protein [Arabidopsis thaliana] sp|Q94C11.1|SUGP1_ARATH RecName: Full=SURP and G-patch domain-containing protein 1-like protein; AltName: Full=Splicing factor 4-like protein; Short=SF4-like protein gb|AAK59860.1| AT3g52120/F4F15_230 [Arabidopsis thaliana] gb|AAM16265.1| AT3g52120/F4F15_230 [Arabidopsis thaliana] gb|AEE78896.1| Splicing factor 4-like protein [Arabidopsis thal…		-1.22751	8.33927	-3.01241	0.0159023	0.102812	-3.47203
26299	Contig18530	sp_v3.0_unigene18530	AT1G16210.1	NP_563993.1	Axoneme-associated protein mst101, putative n=1 Tax=Ricinus communis RepID=B9SR05_RICCO		-0.338938	7.34509	-3.01205	0.0159113	0.102812	-3.4726
3255	AllPine_a_rep_C79626	sp_v3.0_unigene129154			putative protein kinase [Arabidopsis thaliana] gb|AAC04483.1| putative protein kinase [Arabidopsis thaliana]		-0.327857	7.378	-3.01177	0.0159182	0.102812	-3.47304
8698	CL1Contig315	sp_v3.0_unigene38285			DUF659 domain containing protein		0.429537	8.7051	3.01168	0.0159204	0.102812	-3.47318
3142	Contig2287	sp_v3.0_unigene2287			50S ribosomal protein L34 n=2 Tax=Picea sitchensis RepID=A9NQQ2_PICSI		-0.33392	9.5141	-3.0104	0.0159523	0.102837	-3.47521
34314	Contig8511	sp_v3.0_unigene8511			Cell division cycle protein 14 (Fragment) n=1 Tax=Chlamydomonas reinhardtii RepID=A8I465_CHLRE		0.308341	8.95842	3.01086	0.0159408	0.102837	-3.47448
20875	AllPine_b_c29603	sp_v3.0_unigene191549			Unassigned protein		0.464059	9.1047	3.01039	0.0159525	0.102837	-3.47522
19477	Contig30050	sp_v3.0_unigene30050	AT1G73040.1	NP_177447.1	Pentatricopeptide repeat-containing protein, putative n=1 Tax=Ricinus communis RepID=B9R809_RICCO		2.06475	9.69526	3.01	0.0159624	0.102839	-3.47585
12276	Contig16826	sp_v3.0_unigene16826	AT2G24360.1	NP_565568.1	flag-tagged protein kinase domain of putative mitogen-activated protein kinase kinase kinase [synthetic construct]		-0.224456	7.10756	-3.00949	0.0159751	0.10286	-3.47666
40805	AllPine_b_rep_C59254	sp_v3.0_unigene204837			Chlorophyll a/b-binding protein n=7 Tax=Poaceae RepID=Q6Z411_ORYSJ		0.398927	15.3945	3.00892	0.0159893	0.102891	-3.47756
11454	Contig107	sp_v3.0_unigene107	AT1G18950.1	NP_173329.2	tRNA ligase, putative n=1 Tax=Ricinus communis RepID=B9R920_RICCO		-0.300125	7.40174	-3.00773	0.0160188	0.10302	-3.47943
39544	Contig25232	sp_v3.0_unigene25232	AT3G62260.2	NP_191785.1	[T] COG0631 Serine/threonine protein phosphatase		-0.256287	9.40018	-3.00645	0.0160509	0.103129	-3.48146
21473	Contig29451	sp_v3.0_unigene29451	AT5G59310.1	NP_568904.1	Non-specific lipid-transfer protein n=2 Tax=Picea sitchensis RepID=A9NKX9_PICSI		0.422643	7.28825	3.0063	0.0160547	0.103129	-3.4817
18837	Contig18772	sp_v3.0_unigene18772	AT2G25310.1	NP_180103.2	DUF2012 domain containing protein		-0.37018	8.36241	-3.0055	0.0160747	0.103136	-3.48296
39757	Contig13000	sp_v3.0_unigene13000	AT4G29510.1	NP_194680.1	Protein arginine N-methyltransferase 1 n=2 Tax=Andropogoneae RepID=B6TIG8_MAIZE		-0.28034	7.64082	-3.00571	0.0160695	0.103136	-3.48263
18007	Contig12592	sp_v3.0_unigene12592	AT3G52260.3	NP_974416.1	RNA pseudourine synthase 5 [Arabidopsis thaliana] sp|Q5M721.2|PUS5_ARATH RecName: Full=RNA pseudourine synthase 5; AltName: Full=RNA pseudouridylate synthase 5; AltName: Full=RNA-uridine isomerase 5 gb|AEE78921.1| RNA pseudourine synthase 5 [Arabidopsis thaliana]		0.430435	7.42185	3.00463	0.0160966	0.103215	-3.48434
41358	AllPine_a_rep_C107875	sp_v3.0_unigene142564	AT3G54420.1	NP_191010.1	Class II chitinase 2-2 n=1 Tax=Pseudotsuga menziesii RepID=D7P705_PSEMZ		-0.519859	7.07886	-3.00173	0.0161697	0.103623	-3.48893
6214	Contig12273	sp_v3.0_unigene12273	AT2G01350.1	NP_973393.1	putative quinolinate phosphirobosyltransferase [Nicotiana tabacum]		-0.304444	7.95949	-3.00118	0.0161835	0.103651	-3.4898
10202	Contig30068	sp_v3.0_unigene30068	AT5G54580.1	NP_200269.1	RNA recognition motif-containing protein [Arabidopsis thaliana] dbj|BAB09337.1| unnamed protein product [Arabidopsis thaliana] gb|AAL59923.1| unknown protein [Arabidopsis thaliana] gb|AAM20239.1| unknown protein [Arabidopsis thaliana] gb|AAM62467.1| unknown [Arabidopsis thaliana] gb|AED96512.1| RNA recognition motif-containing protein [Arabidopsis thaliana]		1.08876	9.56654	3.00073	0.016195	0.103663	-3.49052
14441	AllPine_a_rep_C86300	sp_v3.0_unigene132204			Plasmodium_HRP multi-domain protein		-1.34956	7.76223	-3.00016	0.0162093	0.103688	-3.49141
42464	F7QVD2L01B8ZOC	sp_v3.0_unigene60458	AT4G00430.1	NP_974489.1	porin [Picea abies]		-0.590596	9.84469	-2.99982	0.0162179	0.103688	-3.49195
7283	G5KS2UX02GBBPL	sp_v3.0_unigene61616	AT3G01660.1	NP_186815.1	S-adenosylmethionine-dependent methyltransferase domain-containing protein [Arabidopsis thaliana] gb|AAF01549.1|AC009325_19 hypothetical protein [Arabidopsis thaliana] gb|AAR20756.1| At3g01660 [Arabidopsis thaliana] gb|AAS92343.1| At3g01660 [Arabidopsis thaliana] gb|AEE73700.1| S-adenosylmethionine-dependent methyltransferase domain-containing protein [Arabidopsis thaliana]		-0.310962	7.75349	-2.99822	0.0162585	0.10386	-3.49448
39083	Contig8057	sp_v3.0_unigene8057	AT2G16280.1	NP_179223.1	3-ketoacyl-CoA synthase n=1 Tax=Sorghum bicolor RepID=C5YW23_SORBI		0.82553	7.74487	2.99801	0.0162639	0.10386	-3.49482
34741	AllPine_b_c44836	sp_v3.0_unigene201406			PAP2 domain containing protein		0.963308	7.3581	2.99704	0.0162886	0.103957	-3.49636
42372	GFIJCBT03F34KK	sp_v3.0_unigene74607	AT2G15620.1	NP_179164.1	ferredoxin-nitrite reductase [Lotus japonicus]		-0.340768	7.16307	-2.99571	0.0163226	0.104113	-3.49847
1573	AllPine_a_rep_C97381	sp_v3.0_unigene138610			mitogen-activated protein kinase kinase [Suaeda salsa]		-0.32597	8.25866	-2.99409	0.0163637	0.104253	-3.50102
28232	Contig22729	sp_v3.0_unigene22729	AT1G18640.2	NP_973858.1	Phosphoserine phosphatase, putative n=1 Tax=Ricinus communis RepID=B9RLN8_RICCO		0.488785	8.70986	2.99433	0.0163578	0.104253	-3.50065
38549	GG46A6U01CK6VD	sp_v3.0_unigene66607			Probable polyprenol reductase 1 n=4 Tax=Oryza sativa RepID=POED1_ORYSJ		-0.313381	7.79563	-2.99291	0.0163941	0.104386	-3.5029
36872	Contig34128	sp_v3.0_unigene34128	AT4G23850.1	NP_194116.1	Long-chain acyl-CoA synthetase 4 n=2 Tax=Ricinus communis RepID=B3TZ27_RICCO		0.464272	7.19167	2.99233	0.0164087	0.104418	-3.5038
21986	CL1Contig489	sp_v3.0_unigene38428			Polyprotein n=2 Tax=Primula vulgaris RepID=A5X2S4_9ERIC		0.442085	9.82099	2.9912	0.0164378	0.104541	-3.50559
41230	AllPine_a_c37044	sp_v3.0_unigene105542	AT1G62900.1	NP_176478.1	O-methyltransferase n=3 Tax=Pinus RepID=O24287_PINRA		-1.46017	8.78359	-2.98767	0.0165287	0.105058	-3.51118
3913	Contig7091	sp_v3.0_unigene7091	AT4G17600.1	NP_567532.1	Unassigned protein		0.340052	9.04553	2.98591	0.0165743	0.105232	-3.51397
5861	Contig12391	sp_v3.0_unigene12391	AT3G04870.1	NP_187138.1	Zeta carotene desaturase n=2 Tax=Daucus carota subsp. sativus RepID=Q2VER6_DAUCA		0.423782	9.84055	2.98587	0.0165754	0.105232	-3.51404
39042	AllPine_a_rep_C120460	sp_v3.0_unigene146539	AT4G30270.1	NP_194756.1	xyloglucan endotransglycosylase LeXET2 [Solanum lycopersicum]		0.875696	7.35099	2.98522	0.0165923	0.105278	-3.51507
9336	Contig6924	sp_v3.0_unigene6924	AT4G02570.1	NP_001190661.1	cullin 1-like protein C [Petunia integrifolia subsp. inflata]		-0.512671	6.96789	-2.9822	0.0166707	0.105652	-3.51984
23699	Contig7999	sp_v3.0_unigene7999	AT1G31500.4	NP_174435.2	[A] COG5239 mRNA deadenylase, exonuclease subunit and related nucleases		-0.254791	7.55143	-2.98247	0.0166636	0.105652	-3.51941
7864	Contig32300	sp_v3.0_unigene32300	AT3G47370.2	NP_001030826.1	40S ribosomal protein S20-1 n=12 Tax=rosids RepID=RS201_ARATH		-0.375735	9.34828	-2.98126	0.0166952	0.105746	-3.52133
16186	Contig3922	sp_v3.0_unigene3922	AT5G08080.3	NP_568187.1	syntaxin 1B/2/3 [Arabidopsis thaliana] sp|Q9SRV7.1|SY131_ARATH RecName: Full=Putative syntaxin-131; Short=AtSYP131 gb|AAF00648.1|AC009540_25 s-syntaxin-like protein [Arabidopsis thaliana] gb|AEE73995.1| syntaxin 1B/2/3 [Arabidopsis thaliana]		0.233531	10.4066	2.98005	0.0167267	0.105823	-3.52324
31428	Contig4506	sp_v3.0_unigene4506	AT1G25440.1	NP_173915.2	CCT domain containing protein		1.06253	9.64507	2.98015	0.0167242	0.105823	-3.52309
7049	Contig4600	sp_v3.0_unigene4600	AT1G75290.1	NP_177664.4	Isoflavone reductase-like protein (Fragment) n=3 Tax=Picea sitchensis RepID=E0ZIN1_PICSI		-0.873639	9.78243	-2.97694	0.0168085	0.106227	-3.52818
29294	AllPine_a_c34829	sp_v3.0_unigene104084	AT3G10420.2	NP_850553.1	ATP binding protein, putative		-0.317066	8.84607	-2.97687	0.0168101	0.106227	-3.52828
16013	Contig11628	sp_v3.0_unigene11628	AT4G24780.1	NP_001190827.1	pectate lyase [Gossypium hirsutum]		-1.21446	8.47033	-2.97478	0.0168652	0.106426	-3.53159
13293	Contig4529	sp_v3.0_unigene4529			Late embryogenesis abundant protein n=2 Tax=Picea RepID=Q40861_PICGL		-0.483226	7.44104	-2.97456	0.016871	0.106426	-3.53194
13997	AllPine_a_c24315	sp_v3.0_unigene99991			Polygalacturonase, putative n=1 Tax=Ricinus communis RepID=B9RR75_RICCO		0.326344	7.33551	2.97521	0.0168538	0.106426	-3.5309
44211	GG46A6U01COX3L	sp_v3.0_unigene68653			mitogen-activated protein kinase kinase [Suaeda salsa]		-0.253629	7.09759	-2.97291	0.0169146	0.106578	-3.53455
22946	Contig6443	sp_v3.0_unigene6443	AT4G32180.1	NP_194945.3	PREDICTED: similar to ATPANK2 (PANTOTHENATE KINASE 2); pantothenate kinase n=1 Tax=Vitis vinifera RepID=UPI000198529D		0.508108	8.19728	2.97308	0.01691	0.106578	-3.53428
17612	Contig1676	sp_v3.0_unigene1676	AT2G37410.1	NP_181277.1	mitochondrial import inner membrane translocase subunit Tim17 [Arabidopsis thaliana] ref|NP_973621.1| mitochondrial import inner membrane translocase subunit Tim17 [Arabidopsis thaliana] sp|Q9SP35.2|TIM17_ARATH RecName: Full=Mitochondrial import inner membrane translocase subunit Tim17 gb|AAK25968.1|AF360258_1 putative protein translocase [Arabidopsis thaliana] gb|AAC98060.1| putative protein tra…		-0.465984	9.0633	-2.97172	0.0169462	0.106715	-3.53644
29351	GD4IA4402ENYAF	sp_v3.0_unigene77208	AT1G20620.1	NP_001031072.3	Catalase n=3 Tax=Picea sitchensis RepID=A9NUY8_PICSI		-0.768826	12.8171	-2.97039	0.0169815	0.106848	-3.53855
34574	Contig24349	sp_v3.0_unigene24349		NP_001190826.1	High-affinity nitrate transport system component n=1 Tax=Cucumis sativus RepID=C8CHG8_CUCSA		-0.578774	7.4036	-2.97018	0.0169869	0.106848	-3.53887
25433	Contig10174	sp_v3.0_unigene10174	AT4G19640.1	NP_193699.1	Rab family GTPase n=2 Tax=Selaginella moellendorffii RepID=D8QUM7_SELML		-0.269246	8.6111	-2.96854	0.0170306	0.106999	-3.54147
5060	Contig2446	sp_v3.0_unigene2446	AT3G57400.1	NP_191299.1	Unassigned protein		0.343538	7.03243	2.96878	0.0170243	0.106999	-3.54109
37254	AllPine_a_c40389	sp_v3.0_unigene107857			Unassigned protein		0.246518	7.1408	2.9664	0.0170878	0.107146	-3.54486
27267	HIF1XHV01B4M7J	sp_v3.0_unigene167648			Unassigned protein		0.388468	8.09666	2.96636	0.0170887	0.107146	-3.54492
41620	Contig1484	sp_v3.0_unigene1484	AT4G32850.8	NP_001031778.1	putative poly(A) polymerase [Oryza sativa Japonica Group]		0.4981	9.47553	2.96711	0.0170688	0.107146	-3.54373
37020	AllPine_a_c25870	sp_v3.0_unigene100485			Putative resistance protein n=1 Tax=Glycine max RepID=Q9FPK8_SOYBN		0.846088	8.00689	2.96619	0.0170934	0.107146	-3.54519
27424	AllPine_a_c29541	sp_v3.0_unigene101776	AT5G55580.1	NP_200369.1	Mitochondrial transcription termination factor family protein [Arabidopsis thaliana] dbj|BAB09225.1| unnamed protein product [Arabidopsis thaliana] gb|AAL32769.1| Unknown protein [Arabidopsis thaliana] gb|AAN15460.1| Unknown protein [Arabidopsis thaliana] gb|AED96652.1| Mitochondrial transcription termination factor family protein [Arabidopsis thaliana]		0.407761	9.62096	2.96471	0.0171329	0.107332	-3.54753
32036	Contig2138	sp_v3.0_unigene2138	AT2G42450.1	NP_181773.2	pfam01764, Lipase_3, Lipase (class 3)		-0.215624	7.97903	-2.96116	0.0172284	0.107868	-3.55315
26932	Contig1018	sp_v3.0_unigene1018	AT1G21065.1	NP_564132.2	uncharacterized protein [Arabidopsis thaliana] gb|AAF80655.1|AC012190_11 It is a member of an Uncharacterised protein family PF|01894. ESTs gb|T43915, gb|AA395185 and gb|AI997079 come from this gene [Arabidopsis thaliana] gb|AAG48795.1|AF332432_1 unknown protein [Arabidopsis thaliana] gb|AEE30058.1| uncharacterized protein [Arabidopsis thaliana]		-0.271092	10.8197	-2.96001	0.0172594	0.107951	-3.55497
3636	Contig16121	sp_v3.0_unigene16121	AT1G76700.1	NP_177796.1	chaperone protein dnaJ 10 [Arabidopsis thaliana] sp|Q8GYX8.2|DNJ10_ARATH RecName: Full=Chaperone protein dnaJ 10; Short=AtDjC10; Short=AtJ10 gb|AAF04450.1|AC010718_19 putative DnaJ protein; 19794-17391 [Arabidopsis thaliana] gb|AEE35877.1| chaperone protein dnaJ 10 [Arabidopsis thaliana]		0.383846	9.57357	2.95994	0.0172614	0.107951	-3.55509
35982	Contig8180	sp_v3.0_unigene8180	AT3G46740.1	NP_190258.1	RecName: Full=Protein TOC75, chloroplastic; AltName: Full=75 kDa chloroplast outer envelope protein; AltName: Full=75 kDa translocon at the outer-envelope membrane of chloroplasts; AltName: Full=Import intermediate-associated protein of 75 kDa; Flags: Precursor gb|AAA53275.1| outer membrane protein [Pisum sativum] emb|CAA58720.1| chloroplastic outer envelope membrane protein (OEP75) [Pisum sativu…		-0.471868	8.76612	-2.95919	0.0172816	0.107967	-3.55627
44679	GDTE5QK01DD8DP	sp_v3.0_unigene80493	AT4G11220.1	NP_192861.1	putative 24 kDa seed maturation protein-like protein [Solanum tuberosum]		0.245277	10.6751	2.95911	0.0172838	0.107967	-3.5564
14424	CL15764Contig1	sp_v3.0_unigene47071	AT1G69820.1	NP_177140.1	Gamma-glutamyl transpeptidase 3 n=1 Tax=Arabidopsis thaliana RepID=Q9CAR5_ARATH		-0.572736	7.01118	-2.9575	0.0173274	0.108115	-3.55895
4366	Contig11483	sp_v3.0_unigene11483	AT2G20560.1	NP_179646.1	DNAJ heat shock protein-like protein [Arabidopsis thaliana] gb|AAD25656.1| putative heat shock protein [Arabidopsis thaliana] gb|AAL09794.1| At2g20560/T13C7.15 [Arabidopsis thaliana] gb|AAM63509.1| putative heat shock protein [Arabidopsis thaliana] gb|AAM91474.1| At2g20560/T13C7.15 [Arabidopsis thaliana] gb|AEC07028.1| DNAJ heat shock protein-like protein [Arabidopsis thaliana]		-0.435894	8.04365	-2.9576	0.0173247	0.108115	-3.55879
16855	HLKU4M004H38Z1	sp_v3.0_unigene169384			Dehydrin domain containing protein		-0.798024	7.0094	-2.95395	0.0174239	0.108592	-3.56457
17732	Contig2741	sp_v3.0_unigene2741	AT1G76170.1	NP_181956.2	cytoplasmic tRNA 2-thiolation protein 1 [Arabidopsis thaliana] sp|O64862.2|CTU1_ARATH RecName: Full=Cytoplasmic tRNA 2-thiolation protein 1; AltName: Full=Cytoplasmic tRNA adenylyltransferase 1 dbj|BAC41934.1| unknown protein [Arabidopsis thaliana] gb|AAP37712.1| At2g44270 [Arabidopsis thaliana] gb|AEC10399.1| cytoplasmic tRNA 2-thiolation protein 1 [Arabidopsis thaliana]		-0.248174	7.54993	-2.95412	0.0174194	0.108592	-3.56431
23406	Contig9932	sp_v3.0_unigene9932	AT1G07040.1	NP_563777.1	DUF1338 domain containing protein		-0.468959	7.79752	-2.95209	0.0174748	0.10862	-3.56752
38430	Contig18271	sp_v3.0_unigene18271	AT5G38630.1	NP_198679.1	Cytochrome b561 n=1 Tax=Citrullus lanatus RepID=Q3LGX4_CITLA		-0.296488	8.9789	-2.952	0.0174773	0.10862	-3.56767
20263	Contig35309	sp_v3.0_unigene35309	AT1G60420.1	NP_564756.1	Nucleoredoxin, putative n=1 Tax=Ricinus communis RepID=B9SHA0_RICCO		0.302844	8.13662	2.95244	0.0174652	0.10862	-3.56697
30464	Contig29523	sp_v3.0_unigene29523	AT3G52905.1	NP_001078274.1	UPF0081 domain containing protein		0.334185	8.2371	2.95197	0.0174781	0.10862	-3.56772
6736	CL3327Contig1	sp_v3.0_unigene38897			Nucleic acid binding protein, putative n=1 Tax=Ricinus communis RepID=B9S5Z9_RICCO		0.792397	6.88802	2.95206	0.0174756	0.10862	-3.56757
18008	Contig37722	sp_v3.0_unigene37722	AT3G44880.1	NP_190074.1	Pheophorbide A oxygenase 1 n=2 Tax=Nicotiana tabacum RepID=A9YTW3_TOBAC		-0.800156	9.43279	-2.95083	0.0175093	0.108751	-3.56952
29229	AllPine_a_c5281	sp_v3.0_unigene93762	AT2G17570.1	NP_565420.1	Cis-prenyltransferase n=1 Tax=Periploca sepium RepID=Q8H984_9GENT		-1.39957	7.90828	-2.9501	0.0175293	0.108751	-3.57067
4809	F7QVD2L01DVPKT	sp_v3.0_unigene83358			unclassified		0.390535	8.14463	2.95046	0.0175195	0.108751	-3.57011
27444	Contig12785	sp_v3.0_unigene12785	AT4G30310.2	NP_849474.1	FGGY family of carbohydrate kinase [Arabidopsis thaliana] gb|AEE85751.1| FGGY family of carbohydrate kinase [Arabidopsis thaliana]		0.35594	9.36062	2.94837	0.0175768	0.108984	-3.57341
41736	Contig1351	sp_v3.0_unigene1351	AT3G22230.1	NP_188862.1	60S ribosomal protein L27 n=2 Tax=Picea sitchensis RepID=A9NQ84_PICSI		0.213755	7.38369	2.94688	0.0176181	0.109178	-3.57578
28322	Contig7764	sp_v3.0_unigene7764	AT5G23250.1	NP_197716.1	RecName: Full=Succinyl-CoA ligase [ADP-forming] subunit alpha-2, mitochondrial; Short=SlSCoALalpha2; Flags: Precursor gb|AAT67464.1| succinyl-CoA ligase alpha 2 subunit [Solanum lycopersicum]		-0.410623	11.0018	-2.94508	0.0176676	0.109423	-3.57862
24813	Contig23861	sp_v3.0_unigene23861	AT2G27120.1	NP_180280.2	putative DNA polymerase epsilon catalytic subunit protein isoform b [Oryza sativa Japonica Group]		0.25049	7.37954	2.94411	0.0176945	0.109527	-3.58016
38267	AllPine_a_rep_C120199	sp_v3.0_unigene146422	AT1G67090.1	NP_974098.1	Ribulose bisphosphate carboxylase small chain, chloroplastic n=1 Tax=Pinus thunbergii RepID=RBS_PINTH		0.595228	9.99154	2.9437	0.0177058	0.109534	-3.5808
36558	Contig7015	sp_v3.0_unigene7015	AT1G32360.1	NP_564396.1	Nucleic acid binding protein, putative n=1 Tax=Ricinus communis RepID=B9SNT2_RICCO		0.245202	7.50453	2.9429	0.0177282	0.109611	-3.58208
21642	Contig22637	sp_v3.0_unigene22637	AT3G26060.2	NP_001189979.1	Peroxiredoxin Q, chloroplastic n=4 Tax=Populus RepID=PRXQ_POPJC		0.434958	11.9628	2.94225	0.0177462	0.10966	-3.58311
39361	AllPine_a_c38248	sp_v3.0_unigene106421	AT5G50011.1	NP_001119403.1	Transcription factor, putative n=1 Tax=Ricinus communis RepID=B9RJU4_RICCO		-0.199748	7.16574	-2.94163	0.0177633	0.109703	-3.58408
11033	Contig5462	sp_v3.0_unigene5462	AT4G17070.1	NP_567522.5	peptidyl-prolyl cis-trans isomerase [Arabidopsis thaliana] gb|AAL08294.1| AT4g17070/dl4565c [Arabidopsis thaliana] gb|AAN28830.1| At4g17070/dl4565c [Arabidopsis thaliana] gb|AEE83845.1| peptidyl-prolyl cis-trans isomerase [Arabidopsis thaliana]		-0.38846	8.0846	-2.9399	0.0178117	0.109816	-3.58684
13646	GG46A6U02GS84Y	sp_v3.0_unigene69845			Unassigned protein		-0.31147	7.93196	-2.93999	0.017809	0.109816	-3.58668
23788	Contig30681	sp_v3.0_unigene30681	AT1G09815.1	NP_563854.1	DNA polymerase delta subunit 4 [Arabidopsis thaliana] gb|ABF59014.1| At1g09815 [Arabidopsis thaliana] gb|AEE28498.1| DNA polymerase delta subunit 4 [Arabidopsis thaliana]		0.488448	8.26383	2.94001	0.0178087	0.109816	-3.58666
38285	AllPine_b_c19472	sp_v3.0_unigene187758	AT5G16010.1	NP_197105.1	3-oxo-5-alpha-steroid 4-dehydrogenase family protein n=2 Tax=Arabidopsis RepID=Q9LFS3_ARATH		-0.843856	9.44823	-2.93925	0.0178298	0.109865	-3.58786
34371	Contig13002	sp_v3.0_unigene13002			unclassified		-0.290022	7.13797	-2.93849	0.017851	0.109933	-3.58906
35760	G5KS2UX02JQ7YT	sp_v3.0_unigene61580			Unassigned protein		-0.314273	9.62114	-2.93599	0.0179211	0.110258	-3.59303
16151	Contig27745	sp_v3.0_unigene27745			Unassigned protein		0.289124	7.28436	2.93575	0.0179278	0.110258	-3.5934
33068	Contig11695	sp_v3.0_unigene11695			Atrophin-1 multi-domain protein		1.73345	10.4063	2.93553	0.0179341	0.110258	-3.59376
12097	Contig17253	sp_v3.0_unigene17253	AT4G22570.1	NP_564284.1	Adenine phosphoribosyltransferase 1 n=1 Tax=Elaeis guineensis RepID=B3TLV7_ELAGV		-0.246262	10.1923	-2.93467	0.0179583	0.110313	-3.59512
17532	CL2761Contig1	sp_v3.0_unigene49719			Programmed cell death protein, putative n=1 Tax=Ricinus communis RepID=B9SII2_RICCO		0.227771	7.19147	2.93449	0.0179633	0.110313	-3.5954
36771	Contig9057	sp_v3.0_unigene9057	AT5G17550.1	NP_568351.1	Peroxisome biogenesis protein 19-2 n=2 Tax=Arabidopsis RepID=PE192_ARATH		-0.283879	7.15784	-2.93405	0.0179758	0.110327	-3.5961
16115	Contig32349	sp_v3.0_unigene32349	AT2G09990.1	NP_178826.1	40S ribosomal protein S16 n=22 Tax=Embryophyta RepID=RS16_GOSHI		-0.869727	7.44824	-2.93215	0.0180292	0.110439	-3.5991
19134	Contig38024	sp_v3.0_unigene38024	AT4G27700.1	NP_567785.1	rhodanese-like domain-containing protein [Arabidopsis thaliana] gb|AAK91353.1| AT4g27700/T29A15_190 [Arabidopsis thaliana] gb|AAM16195.1| AT4g27700/T29A15_190 [Arabidopsis thaliana] gb|AEE85383.1| rhodanese-like domain-containing protein [Arabidopsis thaliana]		-0.411053	10.9496	-2.93221	0.0180276	0.110439	-3.59901
31984	Contig8115	sp_v3.0_unigene8115	AT5G06620.1	NP_196280.2	SET domain protein (Fragment) n=1 Tax=Populus trichocarpa RepID=B9H9Y6_POPTR		-0.405285	7.36531	-2.93196	0.0180345	0.110439	-3.5994
5218	Contig17538	sp_v3.0_unigene17538	AT5G58290.1	NP_200637.1	26S protease regulatory subunit 6B homolog n=13 Tax=Embryophyta RepID=PRS6B_ARATH		0.217992	8.87104	2.93268	0.0180142	0.110439	-3.59826
22429	HA8LWWM01EUJ7S	sp_v3.0_unigene165272			Phenylcoumaran benzylic ether reductase homolog TH4 n=2 Tax=Tsuga heterophylla RepID=Q9M525_TSUHE		-0.591012	9.08436	-2.93035	0.0180801	0.110655	-3.60195
31055	HA8LWWM01DR0NW	sp_v3.0_unigene163915			Unassigned protein		0.288486	7.41201	2.92894	0.0181202	0.110776	-3.60419
14763	Contig11152	sp_v3.0_unigene11152	AT3G07030.1	NP_187359.2	Alba multi-domain protein		0.570618	8.0133	2.92912	0.0181151	0.110776	-3.60391
6994	Contig13196	sp_v3.0_unigene13196	AT4G38800.1	NP_195591.1	[F] COG0775 Nucleoside phosphorylase		-0.558283	8.58195	-2.92714	0.0181713	0.11102	-3.60704
42564	Contig6145	sp_v3.0_unigene6145	AT4G07400.1	NP_567316.1	Cyclin-like F-box [Medicago truncatula]		0.324079	7.97947	2.92682	0.0181804	0.11102	-3.60754
10981	HA8LWWM01C62SZ	sp_v3.0_unigene162836			RNA recognition motif (RRM)-containing protein [Arabidopsis thaliana] gb|AEE76829.1| RNA recognition motif (RRM)-containing protein [Arabidopsis thaliana]		0.232935	8.10081	2.92441	0.0182493	0.111378	-3.61136
37523	Contig10849	sp_v3.0_unigene10849	AT1G74030.1	NP_177543.1	PREDICTED: similar to enolase, putative n=1 Tax=Vitis vinifera RepID=UPI000198504B		-0.393123	7.01751	-2.92308	0.0182873	0.111485	-3.61347
25561	Contig3049	sp_v3.0_unigene3049	AT4G01400.1	NP_001154198.1	PREDICTED: similar to pentatricopeptide (PPR) repeat-containing protein n=1 Tax=Vitis vinifera RepID=UPI0001984DF5		-0.313512	7.31915	-2.92315	0.0182854	0.111485	-3.61336
545	Contig27362	sp_v3.0_unigene27362	AT5G58130.1	NP_200621.1	pfam00076, RRM_1, RNA recognition motif		0.245263	7.75549	2.92236	0.0183081	0.111549	-3.61461
35199	CL14920Contig1	sp_v3.0_unigene46988	AT5G20190.1	NP_197519.1	tetratricopeptide repeat domain-containing protein [Arabidopsis thaliana] gb|AED92812.1| tetratricopeptide repeat domain-containing protein [Arabidopsis thaliana]		-0.459203	11.123	-2.92157	0.0183309	0.111583	-3.61588
13654	Contig8347	sp_v3.0_unigene8347	AT1G12500.1	NP_172712.1	Nucleotide-sugar transporter family protein [Arabidopsis thaliana] sp|Q9LDH3.1|PT112_ARATH RecName: Full=Probable sugar phosphate/phosphate translocator At1g12500 gb|AAF79651.1|AC025416_25 F5O11.25 [Arabidopsis thaliana] gb|AAF88101.1|AC025417_29 T12C24.5 [Arabidopsis thaliana] dbj|BAC41922.1| unknown protein [Arabidopsis thaliana] gb|AEE28890.1| Nucleotide-sugar transporter family protein [Arabi…		0.370736	7.98887	2.92146	0.0183341	0.111583	-3.61605
18592	Contig1941	sp_v3.0_unigene1941	AT4G37040.1	NP_568014.1	Methionine aminopeptidase n=1 Tax=Picea sitchensis RepID=D5A9K5_PICSI		-0.283476	7.67723	-2.91905	0.0184033	0.111941	-3.61986
28976	Contig6175	sp_v3.0_unigene6175	AT5G64200.1	NP_201225.1	putative arginine/serine-rich splicing factor [Medicago sativa subsp. x varia]		0.240088	10.5687	2.91746	0.0184493	0.112159	-3.62238
41705	Contig15964	sp_v3.0_unigene15964	AT2G38270.1	NP_565885.1	monothiol glutaredoxin-S16 [Arabidopsis thaliana] sp|Q8H7F6.2|GRS16_ARATH RecName: Full=Monothiol glutaredoxin-S16, chloroplastic; Short=AtGrxS16; AltName: Full=CAXIP1-like protein; Flags: Precursor gb|AAC27175.1| expressed protein [Arabidopsis thaliana] dbj|BAC42106.1| unknown protein [Arabidopsis thaliana] gb|AAO19648.1| CAXIP1-like protein [Arabidopsis thaliana] gb|AAO50507.1| unknown protein …		-0.454949	8.05132	-2.91595	0.0184931	0.112219	-3.62477
[truncated: 9,096 more rows]

## Sheet: Table S2
	id	SP3	logFC	logCPM	PValue	FDR
[truncated: 17,571 more rows]

## Sheet: Table S3
SustPine3	RNA-Seq (SustPine3)	P-value validation	Fold change comparison	adj.P.Val - Pinarray3	FDR - RNA-Seq	logFC - Pinarray3	logFC - RNA-Seq	pval_1	pval_2
[truncated: 6,023 more rows]

[truncated: 5 more sheets: Table S4_PINARRAY3, Table S4_RNA-Seq, Table S4-Comparison, Table S5, Table S6]
